# Supplementary material for: CLE14 peptide delays broccoli senescence by regulating chlorophyll metabolism and reactive oxygen species homeostasis
Source: BMC Plant Biol. 2025 Oct 14;25:1369. doi: 10.1186/s12870-025-07326-8 (PMC12522741; doi:10.1186/s12870-025-07326-8)
Supplement: Supplementary file 1 — Supplementary Material 1. Table S1 Primers used in this study. Table S2 Transcript levels of mediumpurple module genes in broccoli treated with CLE14 and the control. Table S3 Gene Ontology analysis of genes in the mediumpurple module. Table S4 The differentially expressed genes between control and CLE14-treated broccoli within 0 to 7 d. Table S5 Genes with inconsistent expression patterns between control and CLE14-treated broccoli within 0 to 7 d. Table S6 KEGG pathways of 2384 CLE14-dependent senescence-induced genes. [file 12870_2025_7326_MOESM1_ESM.xlsx]

## Sheet: Table S1
Supplemental Table S1. Primers used in this study
Gene	Primer pairs	Assay
BoActin	F: CCGGAGGTCTTGTTCCAGCCATC	qPCR
	R: GTTCCACCACTGAGCACAATGTTAC
BoCLE14	F: TTCTTCGCCGGACTTCGTAT	qPCR
	R: TTTGGAACTCCTCCGTAGCC
BoCLE41	F: TGGCCTTACAATCCCAATGA	qPCR
BoCLE41	R: ATCCTTCGGACGCAGATCC
BoCLE42	F: GCGATCTCCTCACATCATCG	qPCR
BoCLE42	R: AAGTCACCGCCACATCATTG
BoPPH	F: AGAGGTTATCGGTGAGCCA	qPCR
BoPPH	R: GACGAGATGAGGATGGG
BoPAO	F: GCGAAATTCCCGTCCAGAGTCTC	qPCR
BoPAO	R: TTATCTCCGCCGTGCTCTTCTTC
BoNYC1	F:TGTCGGGTGGAGATAGTTCG	qPCR
BoNYC1	F:R: GTTAGCACCGGTCATGGTTC
BoCLH2	ACGACGCCATCTTCTTCTCT	qPCR
BoCLH2	R: GAGCGATGACAATGAAGCCA
BoCAT	F: TGGCAACAACACTCCTGTCTTCTTC	qPCR
BoCAT	R: TTTGTCTTCGGGTTCGGCTTCAG
BoSOD	F: CCTCCGTCCACTCTCCGTTCC	qPCR
BoSOD	R: AGTTACCCTTGAGCACAGCAACAG
BoPEX1	F: AGCCCTTACTTCTGTTGCCT	qPCR
BoPEX1	R: GGCTCTTTCTTCGAGCTGT
BoPEX19	F: ATGGCCAAGGAAACACACAC	qPCR
BoPEX19	R: CCCACTAGGCAATGACTCCA

## Sheet: Table S2
Supplemental Table S2. Transcript levels of mediumpurple module genes in broccoli treated with CLE14 and the control
Gene_ID	Module	Control-0d-1	Control-0d-2	Control-0d-3	Control-7d-1	Control-7d-2	Control-7d-3	Control-14d-1	Control-14d-2	Control-14d-3	Control-21d-1	Control-21d-2	Control-21d-3	Control-28d-1	Control-28d-2	Control-28d-3	CLE-0d-1	CLE-0d-2	CLE-0d-3	CLE-7d-1	CLE-7d-2	CLE-7d-3	CLE-14d-1	CLE-14d-2	CLE-14d-3	CLE-21d-1	CLE-21d-2	CLE-21d-3	CLE-28d-1	CLE-28d-2	CLE-28d-3
NewGene_16097	mediumpurple	0.908042	0.746491	0.345201	1.07105	0.058279	0.656995	0.167541	0.478787	0.262015	0.150722	0	0	0.141663	0.275736	0.219375	1.27964	0.620841	1.43234	0.108085	0.247249	0.577688	0	0.097144	0.605911	0	0.052022	0.091494	0	0	0.061679
gene-LOC106335745	mediumpurple	26.3796	16.5282	21.4626	22.3656	16.6655	22.2489	14.6961	13.1921	10.8257	3.86815	3.14683	2.82905	2.60286	2.58744	3.83089	20.8022	37.0373	26.7853	13.8932	11.516	13.3406	11.1741	12.6927	11.201	5.61876	4.19338	5.07394	8.75977	7.22894	5.63284
gene-LOC106308089	mediumpurple	30.8143	40.305	26.941	7.97776	11.5505	9.26751	23.6343	27.0189	18.6616	10.5497	12.7312	20.1895	6.06849	13.6346	19.8803	51.5932	34.7003	42.3189	9.7577	7.3164	8.40672	11.6806	12.8797	11.3714	13.4826	7.18489	15.573	17.61	16.0019	19.6727
NewGene_11111	mediumpurple	1.17482	1.75886	2.20292	1.17446	1.66278	0.973334	0.081842	0.613885	0.297528	0.110929	0.162654	0.057967	0.16861	0.179007	0.213873	1.49318	3.71512	1.47386	0.959579	0.573291	1.18267	0.279749	0.247577	0.438186	0.494322	0.111409	0.952131	0.289266	0.333679	0.387109
NewGene_11113	mediumpurple	1.4468	0.654283	0.599838	0.560695	0.475011	0.825321	0.138699	0.475358	0.320421	0.09721	0.023258	0.069792	0	0	0	1.01348	0.873586	1.33199	0.356075	0.358486	0.233664	0.141564	0.328919	0.167677	0.024773	0.048608	0	0.038969	0.032414	0
gene-LOC106301155	mediumpurple	16.6544	20.1049	15.9529	8.99195	12.1623	8.43918	7.88731	7.83159	7.96431	3.3468	5.21087	6.99749	2.89387	5.02976	5.53857	20.1888	19.5951	17.2697	7.4466	6.5636	7.69845	8.17308	5.57419	6.78716	5.14446	2.50386	6.28891	5.1829	4.19162	10.3829
gene-LOC106301158	mediumpurple	1.16574	0.635575	0.772467	0.745463	0.704375	0.828906	0.228807	0.159986	0.34232	0	0.169905	0.097126	0.133287	0.181745	0.242342	1.21496	1.21077	1.64482	1.36318	1.00014	0.679616	0.107225	0.6605	0.667523	0.214049	0.267553	0.067428	0.240035	0.074432	0
gene-LOC106326157	mediumpurple	0.868153	0.392711	0.385205	0.360591	0.52585	0.776608	0.272355	0.240308	0	0.240287	0	0	0	0	0	0.720171	0.288951	0.799128	0.268227	0.260148	0.514694	0.076674	0.222662	0.194986	0.15597	0	0	0	0	0
gene-LOC106336867	mediumpurple	0.869899	0.532917	0.789178	0.275645	0.198547	0.219668	0.487227	0.47696	0.525567	0.029244	0.028999	0.01756	0.283233	0.309304	0.151571	0.268073	0.491101	0.213479	0.230236	0.084008	0.115149	0.071491	0.253269	0.53074	0.081019	0	0.179168	0.304875	0.034681	0.150979
NewGene_4341	mediumpurple	0.296657	0.356338	0.507789	0.469571	0.427193	0.176006	0	0.275697	0.082676	0.052868	0	0	0.093354	0	0	0.583502	0.627857	0.625135	0.638278	0.224983	0.115884	0.075764	0.181267	0.163816	0	0.049489	0.079258	0.055399	0.047018	0.053621
gene-LOC106305109	mediumpurple	3.09503	1.42801	1.40257	2.11446	0.737789	1.13872	0.321472	0.570722	0.417602	0.042953	0.374286	0	1.63367	1.24312	0	1.4641	1.89522	1.70372	1.78388	0.581329	1.92858	1.01261	0.596057	0.699235	1.08168	0.070965	0.639902	0.602543	0.234321	0
gene-LOC106315356	mediumpurple	0.424153	0.275456	0.356757	0.022711	0.038263	0.030937	0	0	0.047893	0.060955	0.053147	0.015822	0.168212	0.066216	0	0.20718	0.299826	0.388664	0	0.05293	0.056063	0	0.107628	0	0.086048	0.085234	0.048876	0.087838	0.078202	0.040054
gene-LOC106340480	mediumpurple	5.30338	8.57606	4.44777	1.91698	0.889494	1.48677	1.43952	0.554476	2.72614	0.465716	0.677509	0.632174	0.840401	0.877475	0.593737	11.7562	5.58056	8.51748	1.80001	1.29102	0.877911	2.00524	3.17575	1.43196	0.317255	0.175543	0.368893	0.530239	0.439044	0.376376
gene-LOC106311349	mediumpurple	0.692063	0.522621	0.6808	0.153727	0.129214	0.105394	0.009969	0.098492	0	0.04096	0	0	0	0	0	0.848524	1.01239	1.58723	0.061255	0.022341	0.020692	0.041564	0	0.165325	0.079452	0	0.103391	0	0.017957	0.022181
gene-LOC106322591	mediumpurple	1.79415	2.15748	1.79336	1.1817	0.937484	1.22327	0.301247	0.547311	0.369028	0.250433	0	0.177784	0.366998	0.616731	0.373374	1.34732	1.46062	0.962957	0.411919	0.853326	0.510291	0.228773	0.204851	0.754775	0.520823	0.170659	0.476034	0.827586	0.16236	0.288618
gene-LOC106316195	mediumpurple	1.61895	1.29222	1.06118	0.753812	0.309398	0.661754	0.697932	0.541629	0.552593	0.342418	0.105407	0.338352	0.19015	0	0.27834	1.015	1.34268	0.935807	0.40489	0.695163	0.574497	0.376372	0.340244	0.547894	0.293127	0.311372	0.4503	0.226292	0.15523	0.23992
gene-LOC106325826	mediumpurple	1.73686	3.32285	8.30602	1.60171	1.35374	1.65127	0.071121	2.61752	1.78751	0.076388	0	0	3.3674	2.25339	0	5.39514	3.56706	0.868809	1.09126	1.64209	0.776057	0.376537	0.630398	0.923311	1.83206	0.243766	0.209437	0.569933	0.330557	0.062648
gene-LOC106318041	mediumpurple	2.02497	2.23793	2.18726	0.464775	0.536693	0.424777	1.53485	1.12779	1.1175	0.711669	0.658998	0.773753	0.721949	0.624151	0.629756	1.82902	1.58973	1.19603	0.62078	0.496486	0.299131	0.867865	0.567483	0.6848	0.348497	0.545107	0.665332	0.954447	0.523379	1.19965
NewGene_15805	mediumpurple	2.96487	2.54208	2.94185	0.587998	0.709651	1.05086	0.497787	1.1406	0.594548	0.359826	0.688528	1.67482	0.108908	0.08134	0.805447	1.70848	2.3192	1.75324	1.02968	2.31206	1.19848	0.573171	0.907058	1.5502	1.52117	2.03031	2.12589	0.659095	0.125985	1.46439
NewGene_10329	mediumpurple	0.671405	0.521776	0.777712	0.074443	0	0	0	0.034742	0.275723	0.196896	0	0.197309	0	0	0	0.300472	0.127908	0.447456	0	0	0	0	0	0.065635	0.069824	0	0	0	0	0
gene-LOC106336078	mediumpurple	8.32194	7.27884	8.21172	3.00197	2.13365	3.8715	2.94162	4.20552	3.80699	1.36354	1.33515	1.71045	2.15219	3.6706	3.76245	5.96855	6.08531	8.5715	2.79934	3.68955	2.16309	2.61765	3.85437	3.71108	1.23669	1.22087	2.44646	2.41305	2.20646	2.61052
NewGene_1342	mediumpurple	1.17874	4.55242	1.40385	0.562789	0.622003	1.22284	0.297236	1.67483	1.55792	0	0.270965	0.205828	0	0.312931	0.119955	1.24862	1.809	0.979596	0.530451	0.346403	0.862382	0.268982	0.66247	1.79986	0.692949	0.403754	1.65397	0.795693	0.235115	1.21072
gene-LOC106336073	mediumpurple	0.114853	0.408781	1.29637	0.036379	0.022573	0	0.053656	0.094008	0	0	0	0.073051	0	0	0	0.56678	0.712676	0.068209	0.05913	0	0	0.180106	0.026078	0.100019	0	0	0	0.021359	0.115641	0.028633
NewGene_1349	mediumpurple	2.40627	2.6337	1.89959	0.693603	1.03901	0.663381	0.134634	0	0.183404	0.440153	0.132539	0	0.164622	0	0	0.223015	1.02125	0.317049	0.478244	0.601639	0.369105	0.157016	0.227776	0	0.060901	0.127559	0.129054	0.07298	0.148383	0.462655
gene-LOC106317249	mediumpurple	0.852821	0.984339	1.32929	0.224436	0.344925	0.207626	0.060798	0.177001	0.119095	0	0.064029	0.05353	0.142502	0.03316	0.22238	1.56607	0.96223	2.688	0.295877	0.203246	0.141343	0.147406	0.178506	0.081277	0.064829	0.027953	0.145689	0.1271	0.089808	0.168614
gene-LOC106299367	mediumpurple	0.115569	0.148405	0.942409	0.361757	0.62781	0.083937	0.059546	0.349692	0.119033	0.1095	0.195013	0	0.4726	0.300753	0.043757	0.566249	1.91835	0.17327	0.330164	0	0.185639	0.266907	0.328511	0.657021	0.172559	0.173016	0.17233	0	0.295707	0.03261
gene-LOC106310273	mediumpurple	16.4338	13.3346	17.8452	2.09649	2.3796	3.22047	1.03905	3.83822	3.51858	1.35154	0.701338	1.66032	1.20452	1.52389	1.40268	10.3189	11.5159	11.3811	2.44813	2.59286	2.44006	2.8991	4.41804	6.12721	2.24532	1.1859	2.56807	2.08256	0.92066	2.05229
gene-LOC106343274	mediumpurple	5.56716	8.32874	8.98417	4.17302	2.45914	3.74054	2.80652	5.57747	4.52794	1.45881	0.754153	1.54912	1.93381	2.09029	1.92707	9.13406	11.3469	9.40787	2.11186	3.12723	1.45031	1.16258	1.89379	3.95919	2.85643	0.963873	5.98919	3.70007	4.24594	5.64412
gene-LOC106337031	mediumpurple	15.3503	15.5133	11.0138	1.47814	2.73631	1.02458	8.05009	4.66575	6.49737	2.66532	2.19974	3.63224	1.09385	1.85675	1.76593	33.2192	19.4854	23.2072	1.76349	0.951411	1.1245	4.36771	5.20538	3.74309	1.88329	0.80067	3.86073	2.55781	2.18743	6.03301
gene-LOC106310735	mediumpurple	0.454766	0.847581	0.357765	0.157341	0.500354	0.394943	0.124219	0.330639	0.346828	0.306996	0.117918	0	0.129882	0	0	0.686428	0.519874	0.331429	0.237079	0.400951	0.480253	0.188459	0	0.328987	0.208711	0.122072	0.160168	0.160388	0.100354	0.255336
gene-LOC106318956	mediumpurple	4.52985	3.34706	4.9237	0.834624	0.589735	0.286765	0.896622	3.50068	4.26974	0.238693	0.283514	0.505484	0.208372	0.185435	0.400718	2.47604	4.46012	1.92961	0.522331	0.492524	0.311793	1.16642	0.451364	3.3868	1.75056	0.127514	2.16509	0.911739	0.19585	1.25691
NewGene_16865	mediumpurple	0.681489	0.296109	0.261059	0.070192	0	0	0.138301	0	0.067004	0.30044	0.107561	0.102243	0	0	0	0.16243	0.398046	0.357204	0	0	0.034022	0.132153	0.109536	0	0	0	0	0.023419	0	0.048556
gene-LOC106294524	mediumpurple	35.3189	34.7073	38.3878	32.7949	25.5859	33.5176	9.03495	28.4214	20.4822	7.24255	11.8272	17.3002	6.21326	8.96296	9.40144	35.9816	48.733	36.9894	24.5473	22.5219	30.4684	12.9776	14.5838	22.3173	19.3523	9.36112	23.6626	8.4651	4.12815	14.7007
gene-LOC106294525	mediumpurple	8.80335	7.66828	9.83907	3.33837	2.98607	4.9783	0.465062	2.62911	1.56111	0.434371	0.686714	0.278983	0.724803	0.739261	0.384043	6.29677	8.27463	8.17796	3.00016	3.82806	4.30563	0.348345	0.733569	1.06687	1.22114	0.828859	1.14787	0.830215	0.095696	0.325073
NewGene_3046	mediumpurple	0.317136	0.255409	0.444301	0.464203	0.230756	0.263159	0.029421	0.094573	0	0.02182	0.091166	0	0.045026	0	0.032259	0.264026	0.618845	0.614705	0.292021	0.311315	0.158248	0.038532	0.180162	0.088593	0.103904	0.081508	0.075221	0.119302	0	0.116233
gene-LOC106313637	mediumpurple	27.3496	18.9192	18.1667	4.28345	4.87632	2.94904	4.17963	4.79687	4.19429	2.9332	2.57347	2.61891	2.74129	8.03886	14.1182	8.01707	15.5036	10.4179	4.177	3.63094	4.52449	3.54989	3.46209	3.4568	1.78361	1.53143	3.58497	10.5409	7.09281	9.19142
NewGene_3185	mediumpurple	0.340236	0.474557	0.224996	0.123606	0.185941	0.144952	0.350719	0	0.106628	0	0	0.167151	0.095439	0	0	0.885979	0.355273	0.145543	0.298271	0.09074	0.072275	0.043944	0	0.188879	0	0.114919	0	0	0	0.044263
NewGene_3186	mediumpurple	0.432886	0.566801	0.739277	0.539184	0.37472	0.660946	0.406944	0.641305	0.104113	0.30899	0.201407	0.181024	0.073366	0.13111	0.137089	0.993594	0.44287	1.34252	0.488655	0.74003	0.510966	0.55999	0.664421	0.445214	0.144844	0.266586	0.254193	0.187908	0.096485	0.255935
NewGene_2637	mediumpurple	1.87713	1.19888	2.10697	0.931565	0.531397	1.06065	0.194912	0.536618	0.521254	0	0.173746	0	0.199177	0.154684	0.292143	0.938794	1.24381	1.20903	0.742483	1.13312	0.247487	0.136452	0.736379	0.446282	0.077029	0.477729	0.15261	0.168455	0	0
gene-LOC106319601	mediumpurple	0.263475	0.253637	0.573412	0.176175	0.164502	0.064893	0.16049	0.032124	0.238422	0.1136	0.09678	0.284067	0.030895	0	0.124604	0.337456	0.30262	0.362039	0.100081	0.060204	0.187287	0.093158	0.124074	0.242139	0.19924	0.10822	0.152211	0.286321	0.109478	0.266464
gene-LOC106321320	mediumpurple	3.44534	4.47244	3.21406	0.110851	0.102075	0.157771	0.33158	0.87576	1.29389	0.184879	0.186486	0.109576	0.053166	0.262073	1.45328	4.76375	2.76078	2.5408	0	0	0.183046	0.402081	0.190291	0.258732	0.677232	0.085713	1.62374	1.93122	1.72596	0.64751
gene-LOC106322788	mediumpurple	3.93587	3.77832	4.4983	0.772767	0.737358	1.10051	0.858926	1.34821	0.999906	1.67192	1.2133	3.20953	0.404177	0.640459	1.86791	3.34631	3.7984	3.18591	0.861178	0.738613	0.633469	1.59924	1.51292	1.33624	2.01527	0.877903	2.4051	3.49816	0.726853	1.86533
gene-LOC106292273	mediumpurple	13.2634	17.8611	20.4164	2.4103	5.42881	3.62726	1.5167	7.46546	7.69218	1.8668	2.72099	2.52561	0.253961	2.61047	2.3648	11.0172	16.8736	13.6604	1.58708	2.69974	2.73338	3.32426	2.88175	7.13246	9.09259	1.79929	11.9582	6.00566	0.956747	3.79033
gene-LOC106328802	mediumpurple	0.901223	0.947522	0.737972	0.156216	0.312557	0.281569	0.150369	0.273096	0.260373	0.118037	0.120237	0.139383	0.164248	0.140274	0.185923	0.590953	0.735374	0.482174	0.178366	0.146709	0.10286	0.2558	0.218829	0.289719	0.467385	0.083902	0.602484	0.406347	0.174798	0.270387
gene-LOC106325832	mediumpurple	0.786651	0.460828	0.309145	0.155317	0.159587	0.109061	0.071541	0.226559	0.115342	0	0.107621	0.057278	0	0.154206	0	0.542826	0.719155	0.531521	0.15302	0.052234	0.172338	0	0.217157	0.159759	0.091976	0.132549	0.205906	0	0.293652	0.078577
gene-LOC106328807	mediumpurple	2.22362	2.08507	2.09328	0.181433	0.181065	0.420859	0.340812	0.078431	1.44333	0.12851	0.244004	0.425546	0.174987	0.248158	0.116638	1.32792	1.34207	1.13989	0.14893	0.313137	0.228759	0.259064	0.87286	0.628143	0.453553	0.459376	0.326228	0.175942	1.60728	0.47418
gene-LOC106331901	mediumpurple	9.40564	5.78371	4.25947	0.183582	0.410179	0.381116	0.362825	0.985914	0.246674	0.111638	0.081099	0.070871	0.084937	0.16578	0.202277	1.13218	1.95222	2.09435	0.391328	0.08721	0.257166	0.307914	0.413165	0.651648	0.385765	0.083921	0.209258	0.225971	0.12553	0.096798
NewGene_6630	mediumpurple	0.200893	0.35012	0.547238	0.322445	0	0	0.148065	0.054617	0	0	0.113161	0.218348	0	0	0	0.536362	0	0.092799	0	0	0.114912	0	0	0.04455	0	0	0.15375	0.064806	0	0.097805
NewGene_6633	mediumpurple	0.678412	0.354456	0.250903	0.056706	0.122034	0.021828	0.051312	0.079159	0.188373	0.138477	0	0.292021	0.109811	0.069597	0.099686	0.404977	0.180895	0.326999	0.123195	0.123929	0	0.1883	0.093913	0.157127	0.227377	0	0.129801	0.071079	0.100674	0.132693
gene-LOC106296386	mediumpurple	0.771673	0.600133	0.639874	0.191344	0.549594	0.473151	0.611358	0.479644	0.564334	0.454572	0.239875	0.566139	0.219402	0.197654	0.15252	1.07381	0.667697	0.554994	0.492178	0.353737	0.385622	0.351679	0.306924	0.136181	0.154511	0.309391	0.215177	0.108648	0.084836	0.033453
gene-LOC106292498	mediumpurple	3.47989	3.71125	3.42708	0.568877	0.235595	0.149301	0.635344	1.57353	1.54551	0.167794	0.100301	0.122511	0.803385	1.22022	0.680049	4.34304	4.23447	4.15508	0.24407	0.516864	0.198157	0.351205	0.59486	0.82115	0.331789	0.14653	0.866053	1.38787	0.583724	1.617
gene-LOC106342069	mediumpurple	0.626143	0.991278	1.13738	0.340867	0.218742	0.349974	0.176501	0.895433	0.623634	0	0.103791	0.152154	0.291571	0.068437	0.068378	0.922179	0.732433	0.768769	0.191398	0.191792	0.196883	0.260044	0.390855	0.53073	0.85986	0.067525	1.64599	0.44038	0.238121	0.523461
gene-LOC106342086	mediumpurple	7.5034	9.99287	9.67452	5.07435	4.69784	4.47083	1.79417	3.62485	3.5312	1.15481	1.30657	1.74029	2.0088	1.67453	2.66722	6.68914	10.2473	5.12288	3.80796	2.38033	3.92062	1.91348	1.9743	3.55845	2.38552	0.954892	3.0774	3.90428	1.70063	2.67562
gene-LOC106320497	mediumpurple	0.725518	0.150842	0.212768	0.520069	0.145599	0.114357	0.083856	0.260198	0.241474	0.108666	0	0.069504	0	0	0.031643	0.352594	0.616122	0.568082	0.27409	0.186224	0.155506	0	0	0.189438	0	0.073275	0.118225	0.121687	0.05222	0.242068
gene-LOC106313555	mediumpurple	123.934	109.453	82.124	17.7238	27.2846	15.6806	3.31209	1.58184	1.33333	12.1966	4.28534	16.3004	2.48184	4.01259	4.26124	39.2664	36.8916	29.1388	19.3392	12.9023	17.349	2.38608	1.5522	1.24425	2.69193	2.03745	3.63933	3.69022	6.29509	5.11794
gene-LOC106320146	mediumpurple	0.591134	0.467148	0.349903	0.333986	0.368196	0.383728	0.092226	0.067408	0.146172	0.038167	0.091462	0.030831	0	0	0	0.391466	0.585134	0.646877	0.170151	0.041775	0.098404	0.425275	0.114896	0.197236	0.391808	0.033816	0.1735	0.102092	0	0.141433
gene-LOC106320144	mediumpurple	30.2398	30.6372	32.0645	17.0457	15.3063	17.594	12.6529	23.0948	18.5199	5.67625	4.35775	8.57711	5.16171	6.63331	8.1961	27.7721	39.4807	31.1214	12.5229	10.0375	11.3857	7.71648	8.52368	16.3945	13.2632	3.85569	20.7016	16.0618	12.5554	18.1759
gene-LOC106320142	mediumpurple	0.285685	0.172792	0.449435	0.301424	0.071257	0.127607	0	0.267313	0.380433	0.069954	0.027346	0.032047	0	0.081961	0.046925	0.190552	0.208014	0.204825	0.125511	0.041545	0.091654	0.073756	0	0.072869	0.07685	0.069701	0	0	0.071195	0.042967
gene-LOC106320143	mediumpurple	1.80696	1.13619	2.0791	0.320154	0.200173	0.287537	0.088437	0.447372	0.429841	0	0.059152	0	0.049116	0	0.194501	0.483221	0.771724	1.41182	0.19471	0.502113	0.397168	0.087141	0.577926	0.617019	0.114917	0	0.568983	0.318297	0.095523	0.187721
gene-LOC106292360	mediumpurple	0.253375	1.04495	2.30554	0	0	0	0	0	0.158209	0	0.194108	0	0	0.120611	0.112118	0	0.358247	0.376755	0	0	0	0	0	0.233622	0	0	0.02251	0	0.435162	0
gene-LOC106339081	mediumpurple	1.52178	1.82511	3.09905	0.454551	0.996876	0.616594	0.084436	0.116549	0.220457	0	0	0	0	0.041379	0.235556	0.892011	1.52844	1.65799	0.795641	0.467163	0.809445	0.055649	0.340082	0.676217	0.542381	0.093889	0.457006	0.179203	0.371422	0.175317
gene-LOC106336511	mediumpurple	55.3936	61.8035	64.0728	28.4481	32.3779	31.5939	12.6325	21.3627	20.5108	12.3777	13.0158	15.4594	12.3024	14.4061	13.7957	45.5347	51.1767	40.628	21.946	21.6752	26.3009	15.6653	14.5525	18.9767	17.0167	9.67722	24.5022	12.3218	8.98707	14.4792
NewGene_5782	mediumpurple	2.15552	1.32962	2.12688	0.22562	0.318229	0.307079	0	0.454606	0.275921	0	0	0.08914	0	0.06757	0.073636	4.6122	3.34157	2.90205	0.12858	0.319972	0.11891	0.055503	0	0.244475	0	0.060551	0	0	0	0
gene-LOC106333010	mediumpurple	1.72885	0.492271	1.9337	0.080192	0	0	0	0	0	0.039392	0	0	0	0	0	0	0.336695	0.295726	0.11807	0.055645	0.041197	0	0.076636	0.123537	0.081196	0	0.064877	0.192242	0	0
gene-LOC106333012	mediumpurple	2.27715	1.62845	1.27702	1.50067	0.973298	2.84609	1.17534	0.746926	2.4516	1.52444	1.87514	0.795998	1.49163	0.782968	0.642695	5.28682	2.38982	6.38791	1.33487	0.75204	0.655293	2.1572	2.91951	0.999263	0.743527	0.175275	0.872495	1.30456	1.82973	1.58708
gene-LOC106333013	mediumpurple	0.349442	0.459969	0.600725	0	0.117921	0.091835	0.297777	0.214365	0.471209	0.178019	0	0.272251	0	0	0.330707	0.461328	0.458408	0.506888	0	0.163205	0.13951	0.221752	0.185893	0.201725	0.212052	0.256977	0.332767	0.463779	0.125207	0.4257
gene-LOC106307274	mediumpurple	4.88657	4.52245	5.20796	1.85414	3.54589	2.17153	1.97708	4.48639	4.42756	1.00174	1.10202	0.946098	0.683151	0.619001	0.506576	7.91237	6.39185	10.1764	4.63999	2.6338	4.03261	2.55958	2.90182	3.17344	3.04079	1.25859	4.98089	2.32905	0.283422	2.21882
NewGene_428	mediumpurple	9.05477	5.73483	8.19758	5.02556	2.96795	5.40851	2.32663	4.5457	2.76708	1.69809	1.16925	0.899157	4.08747	2.53655	1.14293	6.56942	6.21706	7.48392	5.73363	7.66178	3.7674	2.09979	4.17391	2.53658	2.2072	2.4296	2.07579	2.72484	1.56254	1.8869
gene-LOC106303690	mediumpurple	11.9783	18.1273	14.1608	3.33458	5.87923	4.76317	4.59606	4.39408	4.60225	2.27922	1.90176	2.57307	2.5059	4.30461	4.61224	17.4664	23.9689	14.838	4.28243	2.0879	3.95573	3.93666	3.15373	4.30361	2.66977	1.14513	3.26164	6.04591	5.16388	7.30879
gene-LOC106307182	mediumpurple	2.39686	2.49536	2.72484	1.21081	0.903331	1.06334	0.573898	1.76671	1.16075	0.525983	0.349068	0.334382	0.621824	0.839931	1.1729	2.20455	3.08302	1.8825	1.17105	1.92482	1.05795	0.334884	1.10247	0.877346	1.34183	0.876321	1.71216	0.855742	0.554694	0.609033
gene-LOC106304560	mediumpurple	0.973664	0.778453	0.842075	0.210331	0.147345	0.337388	0.182853	0.565222	0.346515	0.07416	0.06045	0.056388	0.135789	0.222981	0.032747	0.618366	0.934142	1.34573	0.1291	0.214129	0	0.202436	0.599695	0.302714	0.578552	0.204574	0.418433	0.699794	0.030759	0.284195
gene-LOC106306634	mediumpurple	0.660212	0.838787	1.3433	0.12632	0.378605	0.086526	0.046789	0.217806	0.176901	0	0.001809	0.04984	0.071579	0.009079	0.081997	0.393944	0.286566	0.42193	0.072307	0.159133	0.193922	0.037532	0.03074	0.104685	0.017217	0.080041	0.023264	0.038986	0	0
gene-LOC106306636	mediumpurple	1.772	2.15394	1.75915	0.884893	0.988751	0.473126	0.50057	1.80115	0.942081	0.368636	0.26627	0.483901	0.375743	0.546077	0.620097	1.95862	3.42612	1.65447	0.572685	0.227415	0.452676	0.551229	0.808615	1.28197	0.922493	0.272054	0.614595	1.01452	0.606212	0.513708
gene-LOC106306637	mediumpurple	0.386098	0.487886	0.475773	0.160463	0.259994	0.276007	0.082609	0.151476	0.137708	0.017248	0.03484	0	0.060278	0.06132	0	0.427738	0.551123	0.511018	0.114054	0.075659	0.176125	0.01733	0.102141	0.069406	0.073692	0.038222	0.059115	0	0	0
gene-LOC106306630	mediumpurple	23.5365	17.125	21.4095	9.03489	8.17244	6.5266	6.8172	5.36982	7.35807	9.86001	6.96239	10.4534	9.66074	8.40819	6.09117	15.3605	12.8873	14.1828	5.0198	7.35266	5.99294	7.22282	6.18228	7.05113	4.54498	6.63938	4.25958	8.54884	6.90486	6.43003
gene-LOC106306632	mediumpurple	22.1399	15.8443	16.6514	1.73576	1.26548	2.74918	1.47135	6.00105	5.22445	1.93915	2.68213	5.27891	0.358517	2.15494	3.76985	8.39671	13.5618	8.75866	1.20904	1.97098	1.52721	5.65083	4.56648	7.66086	8.84511	3.11921	6.75339	8.06447	1.27091	8.53223
gene-LOC106307602	mediumpurple	2.76829	3.19178	6.71857	3.11663	1.96473	1.41061	0.540114	3.41067	2.9902	0.50447	0.408853	0.813916	1.56245	1.17204	0.988116	2.53906	6.9353	2.17453	1.26489	0.547512	0.811352	0.950088	1.48765	1.59586	1.73263	0.38076	1.72586	1.70369	1.16461	1.76114
gene-LOC106334373	mediumpurple	21.3632	23.1874	22.7451	10.5711	9.90848	12.7029	4.85287	15.5689	12.291	4.78035	5.17864	8.04347	2.21759	3.30538	4.85838	19.0299	23.4012	17.9913	7.54299	7.83411	9.17038	6.71844	8.55212	13.1412	12.5111	5.53954	14.3614	11.2335	3.66634	12.592
gene-LOC106315923	mediumpurple	9.64933	11.3442	9.83145	1.93078	2.71151	2.69097	1.67863	1.90459	1.60367	1.16747	1.4527	2.40608	2.58778	3.73899	4.56	13.9922	8.43825	11.7054	2.42377	3.10513	2.17006	1.99082	3.20533	1.10085	0.721957	1.14954	1.94063	2.73181	2.05602	3.61929
gene-LOC106309784	mediumpurple	165.844	106.408	107.545	31.4636	41.8896	42.5187	43.7442	49.3226	45.9752	30.2186	27.2085	30.9595	30.2816	32.7495	31.6129	100.621	86.9466	72.9618	39.5353	44.6856	40.7466	25.5503	40.9712	26.378	24.8259	21.503	34.5444	34.954	26.6213	26.9608
gene-LOC106315531	mediumpurple	39.3539	29.313	37.9178	5.75747	3.80559	5.53963	12.4236	16.183	17.4594	7.09656	5.62491	7.22432	9.31849	8.32597	11.3361	26.5128	29.9741	25.2329	3.81909	4.44222	3.79272	10.0386	12.9367	11.0936	7.2227	3.61035	7.42877	13.2394	8.60766	14.4784
gene-LOC106300677	mediumpurple	103.298	76.4459	73.6592	18.4644	19.9328	15.4142	46.5747	59.3529	75.1278	36.4259	23.5496	22.4165	14.9289	15.6171	29.0846	177.49	112.227	116.432	20.5719	16.6004	20.3305	74.7249	75.4076	68.9933	16.4576	17.0491	24.4962	26.4657	28.9111	30.1311
gene-LOC106344605	mediumpurple	1.04242	0.602107	0.858446	0.388987	0.172415	0.438433	0.098007	0.212761	0.056464	0	0.013314	0	0.017819	0.106078	0	1.61419	1.18517	1.54296	0.37928	0.395843	0.183565	0.211766	0.254614	0.099601	0.084846	0.09719	0.108609	0	0.122401	0.102317
gene-LOC106308125	mediumpurple	0.413726	0.738739	0.499954	0.501123	0.72774	0.387711	0.761585	0.577918	0.588437	0.257121	0.37591	0.541058	0.104694	0.163023	0.235452	1.08784	1.48786	1.25588	0.599627	0.506734	0.684431	0.35778	0.696615	0.393341	0.281434	0.390814	0.551033	0.266523	0.663695	0.759104
gene-LOC106341382	mediumpurple	3.50207	1.93078	2.39511	1.44806	0.957237	1.18976	0.321678	0.688967	0.268481	0.082746	0	0.146946	0.36344	0	0.107035	3.3722	2.82009	3.52313	0.76725	1.33277	0.834415	0.538124	0.900304	0.887075	0.29527	0.14078	0.232578	0.335577	0.098346	0.276881
NewGene_2036	mediumpurple	0.204731	1.00496	1.95319	0	0.555968	0.128307	0	0	0.123722	0	0.083987	0	0	0	0	0	0.215133	0.291329	0.381345	0	0.516353	0	0	0.180062	0	0	0.272744	0.102246	0.177898	0
NewGene_16085	mediumpurple	0.935035	0.380184	0.682316	0.056453	0.042256	0.237903	0	0.188021	0	0.15825	0	0	0	0	0	0.499475	0.427261	0.67486	0.050955	0.142483	0	0	0	0.080865	0	0.09162	0	0.047097	0.036406	0
NewGene_16082	mediumpurple	0.478822	0.427047	0.603333	0	0	0	0	0	0.34784	0.127474	0.342045	0.150907	0	0	0	0.386672	0	0.616728	0	0	0	0.23399	0.500527	0	0	0	0	0.1423	0	0.322842
gene-LOC106340381	mediumpurple	0.54612	0	0.394329	0.07232	0.095107	0.046781	0.215825	0.215873	0.222442	0	0.148019	0.135483	0.22244	0.138129	0.117841	0.273407	0.273766	0.14186	0.032342	0	0.025886	0.17787	0.189657	0.175766	0	0.116287	0.165049	0	0.305642	0
gene-LOC106335676	mediumpurple	3.22051	2.71159	1.97943	0.83696	0.873762	1.56604	0.117743	0.716773	0.330505	0	0.153276	0.070662	0	0	0.032388	1.37286	3.29168	1.64322	0.670113	0.324282	0.577051	0.151269	0.365955	0.414035	0.481214	0.133211	0.976759	0.082143	0.136238	0.236792
gene-LOC106341921	mediumpurple	5.26205	5.17836	6.37256	0.628206	0.485403	0.551087	0.135724	0.290109	0.27059	0	0	0.058794	0.126268	0.137147	0.030941	7.11027	4.94124	6.89576	0.366335	0.623072	0.419429	0.05062	0	0.099188	0.110371	0	0.109241	0.119259	0	0
NewGene_16332	mediumpurple	4.23723	3.1959	5.13207	3.01032	1.3785	2.75781	0.184237	1.95715	1.19736	0.252065	0.395945	0.25029	0.603925	0.799741	0.733505	3.999	3.80566	6.34595	1.95282	4.48144	1.83841	0.688046	1.64355	1.58331	0.470808	0.626217	0.470757	0.758611	0.133068	0.553325
NewGene_13302	mediumpurple	4.25667	2.50909	3.13831	3.43945	1.39504	4.11214	0.410505	1.00798	0.383805	0.28411	0.037818	0.128525	0.201091	0	0.172824	4.55951	4.2581	6.05426	1.7584	2.98945	2.53335	0.598129	0.775157	0.841629	0.160624	0.383386	0.259007	0.302718	0.093844	0.235608
NewGene_3844	mediumpurple	0.780453	0.556108	0.890939	0.443694	0.508438	0.476256	0.277534	0.463124	0.495723	0.179847	0.06286	0.015492	0.235027	0.046135	0.192194	0.526638	0.988417	0.536493	0.323454	0.187786	0.352395	0.648596	0.594204	0.749957	0.667788	0.254404	0.46387	0.237233	0.158805	0.370826
gene-LOC106312371	mediumpurple	0.303294	0.687796	0.409782	0.052944	0.10151	0.048147	0	0.0851	0.079609	0	0	0.048347	0	0	0	0.04416	0.922579	0.543078	0.034828	0.114924	0.055775	0	0	0.369475	0.234112	0.159543	0.2307	0.213704	0.03391	0.092519
gene-LOC106312951	mediumpurple	14.4505	12.2974	9.61759	4.75179	5.21462	5.22814	6.66369	7.59081	8.4607	3.28862	2.57571	4.20929	4.04709	3.74092	3.47495	10.5188	12.1269	13.2743	3.53233	3.79787	2.60015	6.52177	9.18831	7.55602	3.63729	3.12343	4.77682	3.72667	4.91499	5.46355
gene-LOC106318366	mediumpurple	0.359074	0.291005	0.187999	0.169875	0	0.233751	0.042412	0.077408	0.189529	0	0.026956	0.047749	0	0	0	0.276533	0.599253	0.631492	0.17551	0.032719	0.140201	0.107944	0.560004	0.28638	0.103307	0	0.063135	0.061456	0.232876	0.157577
gene-LOC106316015	mediumpurple	1.52661	0.990107	1.11913	0.259998	0.106279	0.077704	0.170156	0.6743	0.633989	0.322583	0.208505	0.22053	0	0.195627	0.369229	0.854386	0.764046	0.64854	0.104375	0.179145	0.067441	0.412724	0.427507	0.453271	0.681478	0.162394	0.351405	0.694411	0.235322	0.519247
gene-LOC106313025	mediumpurple	0.390503	0.472985	0.757939	0.419955	0.216751	0.441529	0.123978	0.232431	0.181736	0.218677	0	0.073266	0	0	0	0.667253	0.331945	0.493176	0.249448	0.385419	0.468913	0.04074	0.573865	0.409925	0	0.264973	0.113729	0	0	0.3755
gene-LOC106316013	mediumpurple	0.645526	0.984494	1.35586	0.70397	0.585421	0.568636	0.810844	0.470882	0.24369	0.127788	0.16762	0.066056	0	0.150817	0	0.748492	1.14641	1.27646	0.632029	0.498077	0.265377	0.334689	0.392628	0.438405	0.432332	0	0.198843	0.253885	0.15621	0.178005
gene-LOC106313020	mediumpurple	3.45635	3.40079	3.77624	0.13923	0.219873	0.232443	0.660774	2.08048	1.93022	0.443269	0.422175	0.542419	0.105155	0.763138	0.475327	4.12981	3.90364	3.45977	0.208721	0.346248	0.729095	2.45609	1.34459	2.84056	0.714359	0.48354	1.07175	1.78925	0.592092	2.04869
gene-LOC106333251	mediumpurple	0.518201	0.441809	0.578935	0.278382	0.403564	0.33215	0.539737	0.134883	0.326911	0	0.121772	0.207255	0.074098	0	0	0.578992	0.561713	0.529935	0.186084	0.222	0.419691	0.124075	0.251789	0.163036	0.094844	0	0.172709	0.154163	0.194512	0
gene-LOC106321959	mediumpurple	0.656759	0.590201	0.56368	0.226367	0.188775	0.411809	0.042743	0.023183	0.110972	0	0	0	0.130831	0	0	1.34864	0.963718	1.44292	0.172335	0.096386	0.201745	0.075947	0.095125	0.18416	0.050771	0.043239	0.042812	0	0	0.113166
NewGene_7652	mediumpurple	1.47648	0.725695	1.57486	0.33811	0.147893	0.207376	0.097337	0.185689	0.358033	0	0.041339	0	0	0	0.134679	0.928539	1.47113	0.969734	0.026594	0.173689	0	0.246347	0.16597	0.365665	0	0.117579	0.258025	0.386904	0	0.257372
gene-LOC106336550	mediumpurple	5.95998	5.9928	7.80008	0.902605	1.32037	2.02883	0.277776	0.324174	0.454611	0.114777	0.306656	0.154821	0.159855	0.147362	0.050074	4.54837	5.85139	5.15651	0.945576	1.02411	1.04	0.48557	0.446875	0.605032	0.797969	0.188335	0.651146	0.171656	0.163062	0.207942
gene-LOC106299281	mediumpurple	0.351032	1.08402	0.978378	0.159458	0.226035	0.213454	0.18141	0.238792	0.216373	0.047002	0.125984	0.029487	0.088595	0.119882	0.058092	0.463642	0.512716	0.641438	0.18877	0.026429	0.284111	0.215589	0.148989	0.168131	0.092301	0.035263	0.074735	0	0.100448	0.06735
NewGene_1558	mediumpurple	1.3943	1.18233	0.898245	0.905583	0.601095	1.21964	1.02109	0.484643	0.612248	0.324698	0.156481	0.434177	0.113161	0.208758	0.588433	1.54625	1.84401	2.23206	1.12618	1.15137	0.567957	0.485921	0.855498	0.77692	0.093071	0.273984	0.15185	0.661674	0.372659	0.917985
gene-LOC106323082	mediumpurple	0.279986	0.246931	0.25535	0.250067	0	0.138164	0	0	0.085692	0	0	0	0	0	0	0.679095	0.288981	0.159298	0.319049	0	0.362402	0	0	0	0	0	0	0	0	0
NewGene_3022	mediumpurple	12.9686	14.6442	11.6665	1.42812	1.65185	0.949035	6.8852	6.13659	9.15415	6.88154	4.9181	4.42498	4.81686	4.4141	5.94545	16.9042	12.04	13.4135	1.49613	1.06319	0.907794	7.62312	8.3935	7.24148	5.65133	2.57668	4.76603	7.5443	8.03112	7.69473
gene-LOC106333781	mediumpurple	0.371911	0.617004	0.661148	0.08641	0.12423	0.180996	0.027806	0.124318	0.038847	0	0.057352	0	0.069369	0	0.033873	0.255751	0.30167	0.3884	0.275445	0.202531	0.266206	0	0.075249	0.051847	0.172142	0	0.105148	0	0	0
gene-LOC106333787	mediumpurple	1.62012	1.63372	0.746042	0.644952	0.55731	0.532605	0.036562	0.186118	0.173931	0.095134	0.088912	0	0.043621	0	0.130708	2.52	2.49212	2.35762	0.241867	0.475726	0.420781	0.075359	0.221693	0.16425	0.323522	0.114053	0.114227	0.05181	0.033123	0.041635
gene-LOC106337208	mediumpurple	0.337036	0.32612	0.159114	0	0.098666	0.011148	0.325478	0.208854	0.238823	0.101538	0	0.054577	0.158654	0	0.23224	0.380324	0.267525	0.168158	0.071192	0	0.127231	0.0849	0.053831	0.128816	0	0.111905	0.024313	0	0.077865	0
gene-LOC106331786	mediumpurple	0.95958	0.751835	3.42722	1.89569	1.52996	0.535356	0.264254	2.25587	2.04698	0.063042	0.230393	0.188826	0.419257	0.108352	0.384265	1.47428	3.65916	0.5808	0.543666	0.281883	0.254341	0.375215	0.817605	0.954126	1.11161	0.106165	1.50225	0.419582	0.128083	0.246097
gene-LOC106331782	mediumpurple	0.213933	0.170174	0.187383	0.194997	0.215516	0.081745	0.228667	0.150872	0.328922	0.05634	0.097976	0.029105	0	0.051165	0.061627	0.241064	0.390574	0.096786	0.061434	0.123184	0.105579	0.087162	0.08223	0.090565	0.052323	0.054575	0.175111	0.084759	0.011648	0.06787
gene-LOC106331780	mediumpurple	8.02144	18.0296	7.66692	5.49108	3.02338	5.36987	0.948232	1.74329	1.32593	0.164318	0.899467	0	0.894318	0.965022	1.06789	16.6412	16.9237	30.3122	7.27644	3.34737	8.79627	0.372654	4.58211	1.30707	0.721553	1.15029	0.872028	0.801673	3.24327	1.04331
gene-LOC106296615	mediumpurple	4.46658	4.50257	6.59615	1.66477	1.55061	1.40744	1.74942	5.11174	3.92267	1.40787	1.00104	1.07818	0.335982	0.760334	1.79966	3.7398	6.5968	3.3027	0.91088	0.720147	1.12901	2.22996	1.97619	3.45912	2.69544	0.870626	2.38966	1.46397	1.1757	1.61827
gene-LOC106331788	mediumpurple	11.8931	9.29398	11.4262	3.03132	3.34731	4.60792	2.98791	2.9967	3.27403	1.58371	2.16777	2.75312	1.56855	1.97444	1.82301	6.21647	3.83542	5.54695	3.55666	5.69362	4.43718	2.1169	2.75403	2.83971	1.92569	1.14445	1.68377	0.416974	0.612696	1.20894
gene-LOC106293390	mediumpurple	10.8848	9.94983	6.96539	1.95976	2.24768	1.093	3.77072	2.92207	4.622	3.73843	2.40327	5.67475	3.00528	2.52394	3.3398	9.94901	11.1216	12.2105	2.2586	1.09897	1.49619	5.40126	3.10991	3.578	2.52368	3.41838	3.0851	3.74769	5.0751	5.60439
gene-LOC106334571	mediumpurple	18.9003	25.1915	25.19	21.6718	23.4472	23.9087	10.8878	19.6581	15.9303	13.9118	14.7678	15.5034	6.29984	7.35198	8.48529	33.2833	45.4063	32.1707	15.0895	12.5192	18.8453	9.59463	11.5171	13.6246	19.0684	10.557	26.3543	8.22918	4.24395	11.4084
gene-LOC106302208	mediumpurple	4.83835	3.6741	4.7188	2.87685	4.04	3.00811	1.8078	2.05909	0.949521	0.487077	0.340165	0.833507	0.236921	0.40266	0.310516	3.31637	4.79563	3.67103	1.62528	1.50868	4.37998	0.500891	0.580118	1.39387	2.26569	0.621494	3.04539	1.45936	0.35652	2.17415
gene-LOC106293933	mediumpurple	1.26333	1.58187	2.03832	0.732209	0.608431	0.796365	0.269867	0.356062	0.531746	0.293819	0.289937	0.076802	0.160996	0.261502	0.144004	1.32812	2.17184	2.13209	0.590992	1.05951	0.437823	0.286962	0.466655	0.561411	0.362972	0.228566	0.241494	0.158423	0.110203	0.135992
gene-LOC106293939	mediumpurple	3.30169	1.79336	2.07829	0.787567	0.493583	0.912762	0.083665	0.406056	0.171633	0.074294	0	0.062223	0.050514	0.184673	0.091974	3.57104	2.99887	4.84908	0.233458	0.467086	0.225189	0.080512	0.082776	0.15862	0.039332	0.037179	0.043402	0	0	0.029732
gene-LOC106325402	mediumpurple	0.786334	0.590028	0.694475	0.344286	0.378528	0.125397	0.04956	0.263841	0.223552	0.118491	0.07283	0.041407	0.381383	0.313484	0	0.242776	0.846503	0.330564	0.235298	0.013609	0.034092	0.061437	0.200477	0.14429	0.409887	0	0.550778	0.198434	0.125249	0.027024
NewGene_4325	mediumpurple	1.30467	1.86829	0.992164	0.126721	0.390969	0.069932	0.338896	0.389535	0.19568	0	0	0.165621	0.094646	0	0	2.87008	2.03327	2.82853	0	0	0.619151	0	0	0.248276	0.367626	0	0	0	0	0
gene-LOC106312035	mediumpurple	16.5276	19.1785	13.4774	0.272093	1.08439	0.251311	0.462649	1.90393	1.4637	0.333568	0.265329	0.071048	0.170258	0.70205	0.994598	21.3891	19.0149	26.8135	0.459165	0.091919	0.527316	0.427569	0.258176	0.420015	1.42048	0.15462	0.63413	4.56208	4.70377	0.853338
NewGene_4326	mediumpurple	0.099979	0.162828	0.179985	0.203339	0	0.269649	0	0.299532	0	0	0	0	0	0	0	0.8371	0.304986	0.584251	0	0.120229	0	0	0	0.097866	0	0	0	0	0	0
gene-LOC106312030	mediumpurple	5.16713	4.9674	4.6273	0.940445	1.39472	0.999107	2.63677	1.97912	2.12348	0.602351	0.816192	0.689751	1.68846	1.13142	1.16029	2.13888	3.5017	3.04577	1.21924	0.709315	1.30907	2.99516	3.23222	3.58955	0.84864	0.7425	1.63859	1.28702	1.53993	1.22093
gene-LOC106324047	mediumpurple	1.89418	1.82451	2.52622	0.742544	0.508133	0.79154	0.934942	1.38423	1.32815	0.584049	0.465376	0.847893	0.779511	0.522148	0.554371	1.45065	1.71925	1.39999	0.583299	0.437633	0.65548	0.610947	1.00485	0.961658	0.832477	0.31371	0.704355	0.688863	0.350671	0.974185
gene-LOC106344444	mediumpurple	2.68676	1.51312	3.43554	0.70578	1.01273	1.65427	0.185501	0.879768	0.611683	0.200233	0.197161	0.165849	0.304241	0	0.316718	1.52006	2.07043	1.7174	1.31829	1.6394	0.888572	0	0.677135	0.737652	0.338666	0.806337	0.415665	0.346332	0.231055	0.347203
NewGene_325	mediumpurple	0.798125	0.500023	0.934154	0	0	0.04441	0.215072	0.228064	0.208768	0.035927	0	0.055535	0	0.177473	0.154853	0.679635	0.572972	0.498417	0	0.096115	0	0.196008	0.213279	0.287966	0.127193	0.046831	0.248502	0.243468	0.260615	0.297094
NewGene_322	mediumpurple	0.202065	0.224021	0.072817	0.235798	0.2569	0.185816	0.032899	0.093669	0.082771	0	0	0	0	0	0	0.284168	0.490535	0.322938	0.15131	0.20424	0.152709	0.068491	0	0.075378	0.034953	0.034459	0.030841	0	0	0
gene-LOC106327536	mediumpurple	0.291821	0.297752	0.417348	0.270719	0.014701	0	0	0.081939	0	0	0	0	0	0	0	0.581647	0.465725	0.43028	0	0	0.065093	0	0	0.125981	0	0	0	0	0	0
gene-LOC106341914	mediumpurple	1.44139	0.830149	1.0324	0.300792	0.117432	0.376229	0.14857	0.35374	0.16097	0	0.245937	0.166765	0	0.095788	0.089442	0.555635	1.11825	0.441437	0.077855	0.148352	0.153736	0.154497	0.388198	0.220449	0	0.115433	0.195788	0.17774	0.267779	0.297075
gene-LOC106305554	mediumpurple	0.713039	0.714283	0.304415	0.281494	0.107599	0.03419	0	0	0	0.040993	0.070433	0.021195	0	0.047513	0	0.024969	0.150861	0.272347	0.211262	0.086151	0.31659	0	0	0	0.03668	0	0.085636	0	0	0.04656
gene-LOC106340637	mediumpurple	7.39995	4.17281	4.58752	1.39237	0.464076	2.00774	0.229622	0.759129	0.438281	0.143508	0	0.253991	0.121539	0.464155	0.466423	4.73498	4.85831	6.47304	0.969398	0.686892	1.2731	0.792415	0.850265	1.2525	0.370941	0	0.413764	0.26681	0	0.392013
gene-LOC106340632	mediumpurple	0.270603	0.358467	0.344127	0.109177	0.213995	0.144515	0.092355	0.155265	0.062672	0	0.057087	0	0	0	0	0.204174	0.095024	0.3698	0.148357	0	0.276681	0.066282	0	0.031298	0.030462	0	0.134327	0	0	0.025206
NewGene_2648	mediumpurple	0.092919	0.140805	0.174324	0	0.073758	0.043117	0.065621	0.113611	0	0.150403	0.110461	0	0	0.109226	0.094379	0.389366	0.56408	0.378468	0.092727	0.078389	0.055755	0	0.063896	0.103084	0.106426	0.052625	0	0.111466	0	0.154195
NewGene_584	mediumpurple	0.526435	0.390141	0.538614	0.097134	0	0.199299	0.081295	0.086135	0	0.056865	0	0	0	0	0.073128	0.187147	0.654739	0.283291	0.12962	0.446911	0.111776	0	0.376202	0.055618	0	0.184407	0	0.046707	0	0.127193
gene-LOC106337730	mediumpurple	0.88823	0.851546	1.16004	0.332248	0.350933	0.303782	0.525439	0.349747	0.534154	0.299952	0.310448	0.199448	0.217629	0.347853	0.228922	0.881123	0.904778	0.66459	0.251782	0.128476	0.228799	0.518364	0.297989	0.318375	0.259753	0.107154	0.251491	0.595185	0.536234	0.48369
NewGene_13857	mediumpurple	0.653355	0.176779	0.238371	0.316401	0.154715	0.195699	0	0.054714	0	0	0	0	0	0	0.078871	0.470733	0.286472	0.212034	0.12856	0.266264	0.226889	0	0.205092	0.108656	0.063723	0.089348	0.105936	0	0	0
NewGene_13850	mediumpurple	0.559683	4.91646	1.67089	0.338957	0.307251	0.532345	0.112284	0.207858	0.303944	0	0.082836	0.079656	0	0	0	0.928638	1.14021	1.37431	0.60739	0	0.612644	0.067642	0.771008	0.678796	0.195482	0	0.333256	0	0.407267	0.162648
gene-LOC106316256	mediumpurple	0.169514	0.199516	0.640996	0.137132	0.135336	0.164992	0	0.375211	0.212747	0.054741	0	0	0	0	0	0.210205	0.223648	0.22789	0.067023	0	0	0.120063	0.188622	0.271675	0.108681	0	0.19752	0.094541	0	0.078592
gene-LOC106306772	mediumpurple	74.2369	34.586	35.1791	11.1092	10.2766	8.61933	9.84896	13.5321	5.31539	6.92183	7.2928	6.70665	2.85151	4.59731	5.96448	26.6024	40.7504	44.6285	6.2727	5.6456	5.65825	6.51161	5.26247	4.92492	2.45401	3.5835	4.75934	6.01113	7.28761	4.29357
gene-LOC106306776	mediumpurple	2.95112	4.36399	2.62956	0.943414	1.91281	2.12298	0.593923	2.1529	1.95628	0.508341	0.172772	0.530801	0.142406	0.231072	0.43336	2.07897	3.10649	1.95438	1.36523	0.737183	1.78478	0.979992	2.8235	2.19084	0.702369	1.92123	1.82187	0.294464	0.275639	2.71405
gene-LOC106301464	mediumpurple	181.277	128.011	158.475	15.6031	14.7658	17.7133	3.92607	32.7396	52.9288	2.53226	1.97104	0.826746	2.25939	1.80551	0.402047	34.69	44.8541	41.3804	12.518	13.8191	17.2229	11.2863	26.0477	40.9212	6.00203	0.424544	12.5119	2.41584	0.879988	8.92607
gene-LOC106301466	mediumpurple	0.693276	0.910536	1.04998	0.594551	0.601508	0.367405	0.336588	0.137765	0.049066	0.130909	0.403812	0.134745	0.110955	0.163873	0.127925	1.74004	1.1044	1.45129	0.485194	0.296031	0.193792	0.233627	0.140133	0.176972	0.365161	0.139324	0.295347	0.119158	0.108233	0
gene-LOC106301794	mediumpurple	43.0144	38.2428	37.4188	19.6519	15.6692	17.3498	11.6741	16.3711	18.3347	7.65491	10.3349	11.7408	11.6298	10.7798	9.73733	35.1503	36.3923	36.1915	15.3744	18.288	17.2412	13.945	16.27	13.7499	13.6218	6.9248	12.884	12.8138	11.0056	13.0488
NewGene_8187	mediumpurple	0.155723	0.461032	0.463093	0.13664	0	0.140097	0.312502	0.338056	0	0	0.065567	0	0.549923	0.28329	0	0.353596	0.395591	0.2657	0	0	0.230233	0.211328	0.15327	0.27078	0.075601	0	0.37088	0.365796	0	0
gene-LOC106317617	mediumpurple	2.23563	2.72083	1.95992	0.118905	0.500821	0.177876	0.533495	0.284897	0.44925	0.357141	0.117463	0.20158	0.265974	0.326563	0.159983	1.66898	1.12332	2.09428	0.315938	0.244285	0.127617	0.470035	0.853992	0.224761	0	0.083895	0.092012	0	0.436584	0.119869
gene-LOC106341222	mediumpurple	3.50966	3.70058	4.56966	0.888601	0.988836	1.10751	0.121306	0.549316	0.183265	0	0.036233	0	0.094673	0.131789	0.033636	7.54143	5.79123	7.22018	0.823943	0.69517	0.596238	0.068545	0.249643	0.324835	0.209277	0.038065	0.116087	0.13363	0.036882	0.090285
gene-LOC106341220	mediumpurple	1.1578	1.00887	1.3327	0.907511	0.658396	1.07585	0.347984	0.323683	0.358906	0.089753	0.041028	0.033433	0	0.057594	0.158413	1.50887	1.64465	1.42465	0.572109	1.25627	1.05768	0.272492	0.402553	0.251787	0.170294	0.373922	0.165552	0.186394	0	0.048901
NewGene_6734	mediumpurple	0.458843	0.716498	0.619275	0	0	0	0.147548	0.153499	0.335139	0	0	0.113807	0	0	0.154698	0.680041	0.655134	0.439246	0	0	0	0.102982	0	0.474856	0.098404	0	0.519492	0.376952	0.138758	0.656843
NewGene_6519	mediumpurple	1.67455	1.7422	2.66741	0.706559	0.737816	0.354777	0.865812	0.903644	1.06431	0.664598	0.261471	0.818034	0.282068	0.272202	0.506144	1.54093	1.55388	1.60535	0.484233	0.404064	0.507124	0.703427	0.772209	0.99707	0.487386	0.74403	0.521779	0.471726	0.389257	0.62956
gene-LOC106298067	mediumpurple	0.336923	0.588907	0.696097	0.259079	0.110124	0.2961	0.22858	0.393784	0.805877	0.371337	0.312143	0.159684	0	0.184346	0.139658	0.786174	0.690073	0.818971	0.187633	0	0.060921	0.344287	0.505288	0.644781	0.069594	0	0.093942	0.358696	0.223044	0.74254
gene-LOC106296510	mediumpurple	6.68827	8.01683	5.3913	0.473358	0.62482	0.618298	1.60936	1.71182	2.22087	0.360789	1.06966	0.448096	1.93717	1.66932	2.48825	5.48053	4.94287	5.88976	0.480054	0.367274	0.610725	2.12684	4.01022	3.36097	0.961629	0.723706	1.16645	1.9174	3.84697	3.02387
NewGene_2205	mediumpurple	0.621902	0.750608	0.319852	0.608611	0.31291	0.768868	0.270747	0.461087	0.35417	0.072114	0	0.064119	0	0	0.124115	1.22428	0.703474	1.11723	0.286968	0.610289	0.595244	0.278937	0.487267	0.289599	0.081301	0.075127	0.08394	0.210813	0.024348	0.158741
NewGene_2208	mediumpurple	2.68854	3.13068	3.44453	0.19496	0.141929	0.203408	1.73995	1.5754	1.5967	0.6198	0.874532	2.24603	0.379912	0.949548	1.70311	2.3825	3.45819	3.04386	0.213486	0.043238	0.198569	2.12975	1.99071	2.31683	1.02537	0.457664	1.49172	1.97678	1.82923	2.77807
NewGene_1959	mediumpurple	0.783041	0.5099	0.877031	0.197921	0.2634	0.3037	0.045533	0.234643	0.081684	0	0	0	0	0	0.190528	0.348703	0.710882	0.79651	0.172342	0.247723	0.137474	0	0.213699	0.360991	0.340676	0.123396	0	0	0	0.164125
NewGene_10327	mediumpurple	42.7711	40.1097	40.5828	6.2141	11.8732	4.71433	19.0686	17.9899	20.4267	13.3225	8.36858	13.7882	8.10598	10.6479	14.0381	42.9506	25.2932	25.4162	5.24167	3.61542	2.7915	17.4923	16.2257	13.8018	6.55004	4.59561	6.72129	15.1546	19.2355	16.6
gene-LOC106325468	mediumpurple	0.878683	1.06763	0.780549	0.297671	0.121533	0.129868	0.21794	0.261348	0.298168	0.069569	0.088045	0.141542	0.194686	0.241164	0.152005	1.05331	0.915851	0.527131	0.077735	0	0.038465	0.200246	0.193075	0.215385	0.222245	0.092955	0.225467	0.253044	0.328769	0.126206
gene-LOC106325461	mediumpurple	42.2389	38.5507	44.0379	16.3695	12.4636	17.2922	4.10913	16.0058	12.5162	6.11461	9.36566	12.6607	2.6572	5.58759	12.4053	20.3443	29.1638	23.0221	13.0326	14.6261	13.6704	7.29894	8.38098	14.0226	15.3801	7.52065	12.7726	15.4942	3.83536	23.1741
gene-LOC106325464	mediumpurple	2.50264	1.93995	2.46662	0.593415	1.1317	0.843526	0.714915	0.319509	0.511442	0.40466	0	0.414516	1.28083	0.338651	0.336926	2.99823	1.66694	2.07177	0.868505	0.462677	0.604155	0.138184	0.706047	0.26551	0.523928	0.661466	0.671022	0.3536	0.423262	0.346458
gene-LOC106339236	mediumpurple	0.786958	0.441864	0.335264	0.188797	0.124397	0.327027	0.111071	0.156854	0.158929	0	0.099184	0.041237	0.042998	0	0	0.393802	0.483137	0.762399	0.097538	0.188872	0.088717	0.180304	0.228897	0.158473	0.063619	0.151583	0.035299	0.124938	0.112304	0.232016
gene-LOC106339231	mediumpurple	2.66901	2.24613	2.41944	0.715698	0.349714	0.286935	0.345772	0.536547	0.480386	0.403536	0.250703	0.393979	0	0.224313	0.441781	2.648	3.04514	2.30289	0.469434	0.369031	0.494205	0.372919	0.34736	0.644118	0.505058	0.069436	0.281338	0.800563	0.506393	0.917106
gene-LOC106299515	mediumpurple	0	0.381216	0	0.043038	0.211228	0.034005	0.045844	0.117158	0.208641	0.072214	0.032949	0.030692	0.022671	0.096533	0.087394	0.392249	0.179328	0.263802	0.02882	0.029058	0.089586	0.10972	0.047104	0.160653	0.029439	0.088043	0.197642	0.057432	0.031471	0.092842
gene-LOC106312232	mediumpurple	50.1752	47.8875	37.6575	9.31126	13.2107	7.15873	28.3518	23.1742	29.8938	23.6056	18.1905	24.5869	11.2245	12.6444	22.5392	41.4321	38.1266	51.0923	8.90696	5.91555	7.5601	32.7511	22.1933	19.4818	14.0296	9.54145	19.4419	23.6117	35.9262	38.7036
NewGene_7754	mediumpurple	61.7848	50.6251	53.1219	12.2131	14.6775	14.9524	2.6268	15.5248	10.5402	5.68121	6.4681	17.9369	3.43321	7.0371	9.16059	16.3343	27.2054	14.4853	9.02924	8.8528	10.6567	5.42819	6.37377	12.9521	16.4446	4.05229	17.2739	11.0218	1.9321	10.8328
gene-LOC106336079	mediumpurple	4.43412	4.07711	4.37853	2.28113	1.96529	1.81571	4.65921	4.32988	4.04013	1.21637	1.48533	1.74367	1.70762	1.17518	1.00485	3.27664	4.30194	2.7597	1.55543	1.35387	1.53211	1.84242	2.54338	2.4517	1.90317	1.16048	2.79756	1.25846	0.893731	1.02068
gene-LOC106316172	mediumpurple	5.84265	3.38409	4.16016	0.28874	0.396089	0.672167	0	0.091351	0.192548	0.126352	0	0	0.068113	0.113057	0.053086	1.73853	2.17829	1.7915	0.472242	0.354246	0.538786	0.046349	0	0.128141	0.083208	0.028586	0.257702	0.091224	0.146788	0
gene-LOC106313182	mediumpurple	2316.06	2371.82	2702.41	1627.8	1446.71	1822.07	418.233	524.512	369.288	308.517	402.364	386.162	661.836	760.233	654.745	1938.35	2340.63	2300.97	1759.09	2068.56	1996.02	407.942	574.483	513.349	517.061	450.603	471.466	491.712	274.848	400.968
gene-LOC106335930	mediumpurple	192.787	164.867	145.683	25.6133	22.1553	23.8583	31.2483	40.0291	36.6158	20.4762	24.3783	25.4276	26.1818	37.5866	48.7888	171.71	144.5	180.587	18.9078	21.8232	21.5694	33.2155	32.3071	31.6106	24.5288	17.414	25.8351	47.3469	31.3011	41.6575
NewGene_4203	mediumpurple	0.48495	0.151679	0	0.163041	0.072327	0	0.044013	0	0.060035	0	0	0	0	0	0	0.539032	0.32963	0.152868	0	0.269998	0.430468	0.10032	0.193646	0.091728	0	0	0.038847	0.417963	0	0
gene-LOC106294132	mediumpurple	0.862184	1.41307	3.40074	1.75188	2.39047	1.24311	0	2.53653	2.75116	0	0.531363	0	0.980985	1.17229	0.807728	1.5092	3.47842	0.802994	1.57884	0.271738	0.90068	0	0.867885	0.824993	1.68003	0.200639	1.12148	0.204383	1.07711	0.342585
gene-LOC106294136	mediumpurple	1.71461	0.406226	0.563009	0	0	0	0	0	0	0	0	0	0	0	0	0.329388	0	0	0	0	0	0	0	0	0	0	0	0.15175	0	0
gene-LOC106294138	mediumpurple	2.68938	1.58108	2.06595	0.622166	0.584669	0.600748	0.026239	0.644048	0.178245	0.14589	0.063269	0.080851	0	0.046904	0.088183	1.76004	2.07906	3.0651	0.491887	0.501513	0.598873	0	0.243261	0.365132	0.183661	0.033296	0.130785	0.184174	0.159499	0.079995
gene-LOC106319803	mediumpurple	42.8569	32.1708	29.6141	20.8733	15.3304	17.1253	7.69306	17.9316	13.0691	9.48054	10.4735	8.20163	4.65885	7.17797	7.02699	31.1239	34.7818	25.8731	10.7876	10.4635	15.0873	4.66071	7.84775	7.20591	12.5808	8.55223	17.4811	6.35193	6.26832	5.84725
gene-LOC106292985	mediumpurple	0.640528	1.24842	0.831369	0	0.04214	0	0.029743	0.155481	0.197838	0.094805	0	0.306473	0	0	0	0.849838	0.377263	0.222207	0	0	0	0	0.055625	0.188743	0	0	0	0.16137	0	0.277652
gene-LOC106292983	mediumpurple	15.5081	14.8611	14.2868	1.38724	2.03771	1.92668	6.32839	6.12626	8.18823	6.54674	2.4647	3.04013	4.24416	4.77961	3.61816	15.3931	11.4527	14.4332	1.38153	2.02682	1.76381	6.42905	7.52522	4.92494	2.8699	1.11486	1.83752	7.48638	7.8545	5.58248
gene-LOC106337505	mediumpurple	0	0.040373	0.594682	0	0.362318	0.165826	0	0	0.140997	0	0	0	0	0	0.170801	0.305268	0.639943	0.093053	0	0	0.055931	0	0	0.500084	0.093925	0	0	0	0	0
gene-LOC106297447	mediumpurple	0.390352	0.352249	1.02779	0.036552	0.432476	0.160665	0.046465	0.034765	0	0	0	0	0	0	0	0.091164	0.18543	0.046807	0.039493	0	0.102255	0	0	0.02544	0	0.162109	0	0.143397	0.037848	0
gene-LOC106307545	mediumpurple	1.74552	1.6061	3.78989	0.17778	0	0.236548	1.95393	1.20729	1.46453	0.81951	0.366908	0.07143	0.268488	0.248839	0.20853	2.89817	2.10909	5.15018	0.804782	0.423927	0.72069	2.63711	2.54909	1.89538	0.332193	0.351572	1.835	0.763159	0.765395	2.5566
NewGene_875	mediumpurple	0.312332	0.798943	0	0	0	0.289075	0.084832	0	0	0	0	0	0	0	0	0.267717	0.867761	0.180745	0.106795	0	0	0.208788	0	0.166873	0.30263	0.094713	0.222102	0.61797	0	0.112481
gene-LOC106299071	mediumpurple	0.345962	0.900976	0.156409	0.113784	0.013372	0.123812	0.068138	0.23427	0.432081	0.013481	0.134706	0	0.058161	0.07566	0	0.473249	0.410893	0.152438	0.100426	0	0.076174	0.046701	0.14181	0.08507	0.075377	0	0.05538	0.078192	0.043465	0
NewGene_6195	mediumpurple	1.0365	1.28322	1.65688	0.72448	0.802055	0.74861	0	0.201923	0.32473	0.169722	0.021549	0.057118	0.074268	0.019217	0.12536	1.17062	1.24296	0.802338	0.692179	0.365419	0.824296	0	0.094368	0.219595	0.176112	0.149697	0.187215	0	0.06899	0.021629
gene-LOC106301832	mediumpurple	1.79573	1.75685	2.62283	0.603813	0.835897	0.545863	0.109448	0.568619	0.311613	0.220261	0.084975	0.147084	0.066108	0.045088	0	1.4814	2.25601	1.26999	0.344021	0.15018	0.642857	0.324942	0.289689	0.763205	0.765921	0.277086	1.01726	0.295538	0.084047	0.569656
gene-LOC106326171	mediumpurple	0.529373	0.239399	0.738201	0.140092	0.223784	0.221867	0	0.060846	0	0.04575	0.033758	0.091453	0.096447	0	0	0.640046	0.535572	0.632402	0.230379	0.237695	0.153304	0.069336	0.181786	0	0.055328	0.124905	0	0	0	0.043952
gene-LOC106326172	mediumpurple	1.78672	1.42105	2.3209	1.0109	1.39439	0.88613	0.047411	0.484198	0.143896	0	0.068852	0	0.234787	0.097463	0.183236	0.580567	2.58026	1.69114	1.63992	0.896209	1.18318	0.080532	0.777051	0.421734	0.58257	0	0.317601	0.35764	0.071347	0.067621
gene-LOC106303240	mediumpurple	5.09114	5.20594	8.36934	0.886274	0.405737	0.536046	3.12517	2.57902	2.14035	1.26114	1.69128	3.16402	0.680776	1.19769	1.46261	3.86156	3.70808	3.14818	0.927263	1.40339	0.786447	3.05798	1.96216	3.30465	0.974591	0.46126	1.0188	1.43302	0.793069	3.67598
gene-LOC106342826	mediumpurple	0.310199	0.429742	0.400879	0	0.097938	0.060485	0.175262	0.214795	0.085516	0	0	0	0	0.083769	0	0.166466	0.179289	0.189316	0	0.029141	0.148768	0.082143	0.077574	0.159847	0.036998	0	0.0622	0.090517	0.198419	0.212449
gene-LOC106343192	mediumpurple	0.767771	0.6062	0.732953	0.166241	0.202137	0.125349	0.247106	0.423139	0.272863	0	0	0.016471	0	0.051031	0.107079	0.996059	0.669875	0.681532	0.093919	0.107277	0.128142	0.202058	0.136595	0.201403	0.129475	0.030172	0.189305	0	0.038182	0.066122
gene-LOC106326824	mediumpurple	9.02131	8.27249	9.10213	2.63032	1.15047	1.44563	5.67273	9.0103	8.29647	5.68206	4.08772	3.56236	2.41785	2.16357	3.90969	11.1737	3.34859	5.45631	1.20876	1.8353	1.66025	5.03107	4.73754	3.85228	3.27194	2.016	2.27835	4.18346	4.94337	6.35504
gene-LOC106326828	mediumpurple	3.85743	2.10905	4.62957	0.637737	1.06825	1.73025	2.03148	1.72594	1.21442	0.808205	0.758755	0.651103	0	0.11866	0.420659	1.09307	2.85512	1.47836	1.02176	1.03523	1.97167	0.897723	0.979771	1.4533	0.872398	0	1.54426	1.29858	0.233648	0.945382
NewGene_5755	mediumpurple	0.786204	0.352534	0.780448	0.106224	0.162408	0.155444	0.080122	0.271687	0.304174	0	0.107216	0	0.046044	0	0.045957	1.03096	1.07001	1.15614	0	0.12725	0	0	0.157948	0.023776	0	0	0.07419	0	0	0.07325
gene-LOC106308372	mediumpurple	1.36775	1.03659	1.62392	0.132537	0.475391	0.430075	0.253385	0.317138	0.331492	0.069284	0.37127	0	0.192107	0	0.077437	0.376875	0.482332	0.401087	0	0.102974	0.318367	0.466634	0.320769	0.187258	0	0	0.065946	0	0	0
gene-LOC106328463	mediumpurple	4.4976	3.24562	1.90817	1.19878	1.4836	0.913799	0.04914	0.16027	0.252698	0.137915	0.054656	0	0	0	0	2.53689	5.92043	1.49434	1.26692	0.452664	1.24344	0.006888	0.15125	0.37508	0.351384	0.051618	0.050033	0.030703	0.057402	0
gene-LOC106293383	mediumpurple	14.4311	7.6347	4.21155	10.1026	7.32428	14.1681	2.45347	3.25286	2.4617	0.942332	0.465344	0.886483	0.509068	1.04057	0.542112	13.9994	10.7621	16.9434	5.58491	10.4672	6.88597	2.04015	3.17423	1.54807	0.825802	1.82431	0.813839	0.313492	0.258915	0.576243
gene-LOC106306366	mediumpurple	31.5343	15.2268	11.6032	6.31526	2.70912	8.5662	1.88812	3.76932	1.70907	0.345965	0.130483	0.687711	0.356505	0.647737	0.636906	36.4429	24.7363	37.5433	1.44161	4.25418	2.28181	0.499008	1.27519	1.14161	0.276653	0.815847	0.484698	0.3343	0.248043	0.50015
gene-LOC106306365	mediumpurple	4.26162	1.94219	2.58452	0.187344	0.113863	0.083422	0.627078	0.409115	0.60664	0.016792	0	0.066296	0.136535	0.406196	0.706534	0.961344	2.40501	1.29254	0.0506	0.109659	0.07391	0.19923	0.182475	0.569552	0.375715	0.109941	0.394922	0.63891	0.225508	0.200194
gene-LOC106306360	mediumpurple	1.84319	2.149	2.12744	0.445608	1.17763	0.097053	2.6578	1.32586	2.51024	0.788146	0.476175	1.11228	0.11639	0.326431	0.657817	3.46443	1.26629	1.6578	0.288169	0.192195	0.160135	1.14911	1.66841	0.523473	0.222562	0.545368	0.398636	0.636078	0.89846	0.702743
NewGene_8267	mediumpurple	2.20895	1.22909	0.802982	1.56629	0.374546	0.998784	0.556343	2.83276	0.590491	0.580375	0.061181	0.353288	0.03279	0	0.215962	1.22928	1.29415	1.95468	0.293856	0.644845	1.31862	0.236135	0.678402	0.403837	0.337949	0.691792	0.459161	0.298253	1.08235	0.080118
NewGene_2396	mediumpurple	0.429524	0.239173	0.500505	0.128371	0.082011	0.069597	0	0.033453	0	0	0	0	0	0	0	0.614061	1.30494	0.044397	0.157245	0.090629	0.244135	0.048315	0.290406	0.017907	0.072069	0.082405	0	0	0.029088	0
gene-LOC106332291	mediumpurple	28.2058	23.7249	26.8137	6.22952	9.10774	6.7651	19.4122	19.6467	12.8973	9.84142	6.34157	12.647	6.34022	6.32556	8.09553	27.7693	24.6122	23.9811	4.88274	3.84683	6.40875	8.96419	9.57541	11.7105	7.10039	2.58085	10.9665	16.7152	20.7923	20.7676
gene-LOC106332290	mediumpurple	11.1728	9.44993	8.87739	3.38232	5.80396	3.14369	3.55627	3.42876	2.54798	1.08601	1.75963	0.918739	3.89532	2.91578	2.80414	9.29311	7.49977	7.76627	2.61302	2.43372	3.58228	1.53327	1.78918	1.48246	1.81308	1.53673	2.11294	2.72554	3.06031	2.58028
gene-LOC106332294	mediumpurple	4.93044	3.6118	6.03439	2.12339	2.15494	3.18506	1.95039	2.44748	2.1866	0.383511	0.790336	0.84522	1.16435	1.56211	1.2411	2.55043	4.27602	4.20905	3.35465	4.6981	2.6962	1.80881	2.68729	3.59192	1.26809	1.30372	1.45443	1.86612	0.820535	1.78497
gene-LOC106306982	mediumpurple	0.544236	0.203217	0	0.137431	0	0.159297	0.041219	0.089587	0	0.082101	0	0.06562	0	0	0.061804	0.225435	0.358238	0.402803	0.193509	0.151238	0.191316	0	0.16974	0.171151	0.032255	0.151467	0	0	0	0
gene-LOC106306984	mediumpurple	248.532	181.451	205.861	80.3551	45.2914	70.3754	55.1308	176.18	141.271	66.3675	65.3808	108.7	47.4037	62.1925	81.7295	244.916	240.025	244.157	42.6762	52.9582	60.6642	96.1462	118.21	140.351	115.737	43.2794	104.222	79.6135	37.7266	81.7151
gene-LOC106306988	mediumpurple	0.308	1.85711	0.514769	0	0.043958	0	0	0.015822	0	0.089652	0.019274	0	0	0.014741	0.022129	3.66157	0.173318	0.582475	0	0	0	0	0	0.013086	0	0.013888	0	0	0	0.024381
gene-LOC106300202	mediumpurple	1.84504	2.83993	2.62932	1.08381	1.14546	1.40393	0.469964	0.627161	0.708808	1.18087	1.23304	0.64352	0.972652	0.760457	0.554235	1.61656	1.43662	1.61642	1.38236	0.514212	1.2722	0.281406	0.546264	0.583126	0.418527	0.17644	0.583249	0.266125	0.356227	0.57167
gene-LOC106320920	mediumpurple	2.59787	2.50884	2.71397	1.35329	2.20542	1.67837	0.49599	0.50823	0.63223	0.198854	0.243467	0.159247	0.534247	0.347898	0.189635	2.36417	3.21385	3.63541	1.54943	1.8198	1.61035	0.552062	0.981133	0.866832	0.964174	0.46197	0.754509	0.407313	0.350694	0.152735
gene-LOC106341754	mediumpurple	0.371201	0.675183	0.921415	0.188484	0.322006	0.196887	0.113216	0.039251	0	0	0	0.072056	0	0	0	0.424979	0.83949	0.684238	0.652983	0.274148	0.075076	0.049372	0.078893	0.119357	0.308776	0.021115	0.220158	0	0.126675	0.050405
gene-LOC106329331	mediumpurple	77.0612	23.6177	58.2038	16.104	5.17293	17.526	1.40392	3.60611	0.579495	0.536205	1.17689	0.402176	17.0707	8.88036	1.09695	10.7941	24.5189	27.6149	4.49061	5.54172	2.88369	2.17484	2.23962	3.1705	0.898244	0.639669	3.58293	1.5894	2.86777	2.57534
gene-LOC106338361	mediumpurple	0.348855	0.14331	0.177541	0.215452	0.110442	0.10307	0.181301	0.037027	0	0.086519	0	0.082618	0.10413	0.240316	0.063022	0.281406	0.221783	0.080254	0.210425	0.082223	0.121023	0.059606	0.1809	0.066894	0	0	0	0	0.033779	0.158604
gene-LOC106327702	mediumpurple	2.95839	2.34205	2.06135	1.34586	1.26268	2.29051	0.629804	1.20893	1.15246	0.457437	0.332797	0.578354	0.434586	0.431349	0.531927	2.94639	2.59777	3.53972	1.64265	1.5766	1.55665	0.732079	1.56716	1.58099	0.535211	0.570498	0.69034	0.686687	0.398218	0.74481
gene-LOC106300973	mediumpurple	1.64719	2.60404	2.19857	0.187036	0.403076	0.13368	0.080743	0.085117	0	0.039697	0	0.172652	0.045388	0.174515	0.184358	3.07487	1.84196	2.24115	0.528009	0.32327	0.508744	0.066136	0.196228	0.1693	0	0	0.221931	0	0.061123	0.106284
gene-LOC106304277	mediumpurple	6.77225	2.27438	5.67217	2.32467	1.83554	2.51447	1.12497	1.53568	1.88981	1.36848	1.35339	1.78704	2.54247	2.21544	2.82253	1.59569	10.4201	2.26294	6.66589	2.95833	1.98402	1.50957	1.88937	1.33671	1.10872	1.0444	0.911185	2.12754	1.63118	0.847986
gene-LOC106304272	mediumpurple	1.12115	1.06838	0.945836	0.287581	0.213395	0.453954	0.185211	0.186489	0.235439	0.060948	0.030356	0.032434	0	0	0	1.80737	1.30621	1.62835	0.26724	0.374874	0.366333	0.142397	0.33084	0.172429	0.035039	0	0.094465	0.095641	0.099972	0.165221
gene-LOC106299587	mediumpurple	2.00112	2.19071	3.11272	0.267732	0.685496	0.717813	0	0.093585	0.190543	0.041132	0.05841	0	0	0.184171	0.054012	2.53013	2.94596	4.39961	0.222551	0.181936	0.274849	0	0.199006	0.183203	0.147581	0.092153	0.234268	0	0.065906	0.14633
NewGene_7867	mediumpurple	0.785011	0.33146	0.895833	0.057315	0.235245	0.298736	0.105669	0.268477	0.166066	0.067033	0.154612	0.168049	0.106734	0.131178	0.219951	0.594178	0.437911	0.398936	0.063373	0	0.332208	0.228197	0.295111	0.174603	0.362712	0.216167	0	0.138714	0.194944	0.168047
gene-LOC106333222	mediumpurple	1.90187	2.49752	0.935759	1.11741	0.703225	1.12582	0.372945	0.478492	0.157741	0.056755	0.030247	0.07239	0.25506	0	0.048244	0.765288	1.28366	1.94334	1.30053	0.334328	0.866996	0.258653	0.215952	0.127959	0.084628	0.081725	0.093424	0.202176	0.32515	0.417643
NewGene_14139	mediumpurple	0.276212	0	0.248457	0	0	0.188436	0.165255	0.196513	0.303868	0	0	0.101372	0.148678	0.079749	0	0	0.765713	0.168563	0	0.12715	0.16805	0.202398	0	0.291493	0.184176	0	0.169039	0.163745	0	0
NewGene_14135	mediumpurple	1.40836	0.597872	1.01381	0	0	0	0.304348	0.311073	0.470878	0.297975	0	0.139117	0	0.133558	0	0.914994	1.20096	1.29894	0	0	0	0	0.336995	0.540016	0.3515	0	0.882378	0.362511	0.404811	0.495709
NewGene_14136	mediumpurple	0.808501	0.48955	0.183531	0.17869	0.469946	0.190473	0.14386	0.31929	0.54446	0.046824	0.166715	0	0.099164	0	0.263849	0.572203	1.11396	0	0.177583	0.142326	0.243934	0.214176	0.381037	0.783445	0.408065	0	1.03033	0.321199	0.243972	0.314899
gene-LOC106308635	mediumpurple	5.15796	4.61036	4.99773	0.9004	1.49682	1.11652	2.19294	2.54915	2.11293	0.909765	0.729848	1.3746	0.938068	0.960256	1.92108	4.51619	4.37621	4.22274	0.842139	0.580793	0.982785	2.08952	1.19054	1.77685	1.89405	0.595736	2.92791	3.36525	5.14577	5.12403
gene-LOC106317422	mediumpurple	2.11069	2.22164	3.00538	0.78472	0.58575	1.21004	0.130558	0.403892	0.614786	0.041522	0.311066	0.017272	0.459102	0.323486	0.464715	1.12342	1.59952	1.67654	0.934811	1.31821	0.582044	0.106738	0.581373	1.03094	0.199294	0.208339	0.313135	0.164528	0.154698	0.288466
gene-LOC106317420	mediumpurple	0.264449	0.274584	0.269002	0	0.119386	0.080666	0.115852	0.043654	0.054213	0	0.023357	0.059975	0.023805	0.061019	0.059338	0.224434	0.318986	0.307141	0.098201	0.250715	0.076347	0.337076	0.104972	0.170435	0.035237	0.288548	0.053177	0.130016	0	0
gene-LOC106317429	mediumpurple	2.32885	2.1436	1.73054	1.24041	0.874747	1.68239	0.580242	0.6904	0.27576	0.144319	0	0.146258	0	0.10228	0.198679	2.39937	2.27073	2.83552	1.18442	1.52181	0.779383	0.521514	1.11871	0.505249	0.277601	0.15716	0.587183	0.411169	0.112988	0.265659
gene-LOC106337744	mediumpurple	1.40311	1.1595	1.64476	1.16099	0.72353	2.35787	0.279726	0.545787	0.304998	0.150316	0.145985	0	0.245849	0.156158	0.067871	1.74028	1.59024	2.26022	0.837369	2.07488	0.617625	0.241747	0.627565	0.428013	0.112648	0.159363	0.197313	0.282615	0	0.102197
gene-LOC106301615	mediumpurple	4.04755	3.7045	3.6938	0	0	0	0.419548	0.307291	0.289073	0.213964	0.139222	0.01989	0	0.0314	0.344662	4.39834	5.07239	6.36667	0	0	0	0.228007	0.424925	0.719049	0.377436	0.063952	0.104609	0.435003	0.442019	0.184982
gene-LOC106301618	mediumpurple	0.456427	0.836688	1.03239	0.825646	0.414641	0.512345	0.395531	0.851333	1.28693	0	0.050445	0.276474	0.276166	0.300323	0.079892	0.356063	2.22678	0.441254	0.39705	0.15728	0.299493	0.400373	0.237595	0.612101	0.316248	0.132021	0.587165	0.281258	0.326498	0.992535
gene-LOC106298454	mediumpurple	0.318381	1.22616	0.820845	0.549085	0.808042	0.99713	0.058212	0.348115	0.276164	0.099979	0	0.04351	0	0	0	0.517235	2.00926	0.75696	0.415393	0.648486	0.97045	0.303914	0.348436	0.350148	0.239213	0	0.79513	0.056821	0	0
gene-LOC106315486	mediumpurple	40.4261	42.5776	41.3543	16.3052	16.0076	18.4942	4.64743	13.6691	9.33259	3.84271	3.98127	5.75418	4.74226	5.27994	5.99891	38.9691	57.0606	43.9141	11.9635	9.24181	15.0429	4.86628	5.77305	9.66669	13.0159	2.82826	17.9679	9.88931	4.79896	11.2234
gene-LOC106315485	mediumpurple	2.26211	1.57605	1.20891	1.06288	0.878171	0.337874	0	0.734734	0	0	0	0	0	0	0.154105	1.87616	1.64779	2.63961	0.599358	0.477246	0.749825	0	0	0.17964	0.240799	0.105764	0.092433	0	0	0.075229
gene-LOC106315480	mediumpurple	1.69549	0.642754	5.24723	1.25517	10.1812	0.415569	0.465483	0.461249	0.578133	0	0	0.100612	0	0.063762	0.146661	7.68638	38.5032	0.637006	0.549631	0.149141	0	1.26144	0.351173	2.52945	0.291842	0.120041	0.276759	0	0.161178	0
gene-LOC106319681	mediumpurple	1.97514	1.2671	1.97752	0.481004	0.409008	0.613292	0.273787	0.105512	0.24475	0.068916	0.078131	0.048989	0	0	0.082617	2.26318	1.97617	2.89742	0.199366	0.642896	0.494129	0.187175	0.415856	0.238669	0.149075	0.070823	0.14406	0.271905	0	0.111961
gene-LOC106339580	mediumpurple	187.312	163.064	144.495	52.9256	67.787	31.4685	191.813	134.688	166.319	85.8346	69.2049	56.3265	79.9881	76.1269	77.2407	237.386	191.696	179.315	45.4922	26.1014	31.6314	129.168	102.16	78.648	57.8459	35.7905	42.0356	88.6198	111.848	103.282
gene-LOC106339582	mediumpurple	46.1686	44.4989	40.5826	17.7376	22.8236	17.3488	25.9291	31.9428	23.8924	11.2181	8.41173	13.4497	9.58373	11.2513	11.8467	44.9806	43.0479	48.0417	14.8889	9.84906	15.4682	12.9886	11.833	21.1681	14.477	4.20702	24.5353	21.3431	28.4866	32.7712
gene-LOC106299508	mediumpurple	0.448393	0.390258	0.671663	0.14837	0.075918	0.352029	0	0	0.093889	0	0	0	0	0	0	0.471715	0.636681	0.650424	0	0	0.145665	0.0908	0.154253	0	0	0	0	0.066872	0	0.210009
gene-LOC106300565	mediumpurple	15.3774	12.8443	13.6558	0.821315	2.79957	1.5955	16.5951	6.5054	8.69059	10.7919	6.98333	5.06911	2.52673	3.32988	6.25885	15.6844	11.9684	12.1931	0.676128	0.831183	0.466155	7.86165	5.49875	9.13745	2.22337	1.49239	2.72034	9.99652	5.79895	7.31487
gene-LOC106299506	mediumpurple	3.64525	2.66084	4.53363	1.23265	0.949035	1.16937	0.104752	0.550404	0.476027	0.085301	0.067982	0	0.510128	0.61004	0.524321	2.17232	3.78245	4.32668	0.899017	0.41423	0.811933	0.117	0.66005	0.678329	0.72724	0.151213	0.351494	0.258289	0.199652	0.140854
gene-LOC106331376	mediumpurple	4.52959	7.34041	4.133	1.31824	2.36229	0.944709	3.92467	1.41434	2.75755	1.52873	0.824284	0.745088	1.05744	2.33938	2.92006	11.0165	7.35752	7.54196	2.92183	0.880403	1.98464	1.97143	1.17742	1.2488	0.866574	1.07977	0.714134	3.35098	4.60132	3.65556
gene-LOC106312684	mediumpurple	5.29031	4.80344	5.34287	1.32565	1.53375	1.2201	2.13163	2.89243	3.24598	1.10694	1.58778	2.06415	1.36627	1.05233	1.77148	3.75589	4.32521	3.21156	1.3424	0.790129	0.871113	2.42347	2.16789	2.7767	2.42438	1.40642	1.99152	2.78177	3.58435	4.17831
gene-LOC106322704	mediumpurple	1.21257	1.73232	1.70769	1.73124	0.907791	0.818376	1.2762	1.614	1.23866	0.436081	0.200269	0.313421	0.381826	0.362971	0.242378	0.867239	1.73664	0.708822	0.589593	0.601026	0.680876	0.650479	1.32361	1.02048	0.552925	0.340455	0.605515	0.758711	0.5661	0.596315
gene-LOC106292413	mediumpurple	0.239239	0.304649	0.141836	0.523391	0.181113	0	0.110015	0.360966	0.119525	0	0.055402	0.083705	0	0.052206	0	0.188903	0.375991	0.405036	0.103982	0.048494	0.096335	0	0.122495	0.167599	0	0.164189	0.089063	0.382745	0	0
gene-LOC106296309	mediumpurple	2.44217	1.38643	1.89492	0	0.095547	0	0	0.109683	0.109002	0	0	0	0.025907	0	0	0.904359	0.840086	0.193724	0.058554	0.043429	0.099593	0	0	0.013714	0	0	0.125964	0.013815	0	0
gene-LOC106338976	mediumpurple	1.02637	1.03451	1.29742	0.455309	0.240977	0.255719	0.11821	0.223155	0.022921	0.038378	0.051864	0	0.024725	0.024472	0.115227	1.93312	1.49844	2.575	0.089023	0.251471	0.109992	0	0.027629	0.081158	0.073601	0.155541	0.121125	0	0	0.073434
gene-LOC106332053	mediumpurple	3.23367	3.35664	5.57437	1.89186	2.26841	2.046	1.11161	2.12813	1.88262	0.633166	0.816727	1.48443	0.551616	1.07642	1.18445	4.27962	4.6527	3.56763	1.9058	1.61958	1.80623	1.15514	1.31559	1.78536	1.99477	0.712091	1.80674	1.68279	0.656077	1.76419
gene-LOC106319018	mediumpurple	9.71308	6.38798	8.09384	0.014399	0.093239	0.113637	0.028075	1.32665	1.01974	0.276349	0.047494	0.284202	0.039001	0.140896	0.043381	3.84887	5.17301	4.80999	0.046581	0.081411	0.007964	0.307749	0.393445	0.658936	0.856423	0.014322	0.598244	0.769436	0.231107	0.084904
gene-LOC106322789	mediumpurple	2.12603	2.6221	2.37712	0.661699	1.29231	0.575935	1.93869	1.50151	1.22527	2.01531	1.58949	2.61953	0.656225	0.351599	0.854346	2.71143	3.40748	2.72766	0.695081	0.55182	0.728521	2.22502	1.41257	1.1545	1.06087	0.528621	1.38376	1.45011	2.08118	1.89335
gene-LOC106323118	mediumpurple	3.15199	3.11669	4.5837	0.862166	0.969569	1.84334	0.810729	2.18134	1.60734	0.337378	0.517771	0.468652	0.430133	0.426162	0.186896	3.28868	3.82633	2.63384	1.1525	1.34124	1.01735	1.10395	0.677218	1.76167	2.26671	0.89936	2.48455	0.293486	0.362909	1.43744
gene-LOC106326336	mediumpurple	0.761581	0.3354	1.28616	0.175456	0	0.035624	0.038752	0.503881	0.133019	0.04839	0.038329	0	0	0.773043	1.06125	0.999034	1.52683	1.36567	0	0	0.031903	0.050924	0.200042	0.463044	0.411181	0.189383	0.150655	0.097194	0	0.078243
gene-LOC106332948	mediumpurple	2.67363	2.75037	2.03903	1.37181	1.20215	1.21915	2.19811	3.09567	2.22041	0.983532	0.369247	0.973559	0.779138	0.750288	0.937182	3.39072	2.50334	3.00306	0	0.273668	1.28696	1.0759	0.988557	1.84866	1.18303	0.572672	2.2258	1.56288	1.5509	1.15775
gene-LOC106327149	mediumpurple	1.5999	0.802637	0.100013	0.168579	0.154472	0.622289	0	0	0	0.073168	0.031853	0.064873	0	0.053075	0	1.60058	0.977878	1.74764	0.203667	0.243663	0.437514	0	0	0	0.097061	0	0	0.087246	0.077206	0
gene-LOC106327146	mediumpurple	22.007	24.503	20.532	6.42104	5.61808	6.29168	9.11732	9.91328	9.29948	2.96737	5.48192	2.58019	8.56471	10.0691	10.7247	24.5303	16.1556	15.5461	12.1352	8.70222	11.2519	5.62601	8.24893	6.76224	11.053	11.0648	12.8696	3.67763	6.26982	5.24534
gene-LOC106304074	mediumpurple	9.37047	13.7939	6.73012	1.63174	5.31945	1.64008	3.71189	1.65753	4.35923	4.74713	2.62869	2.87281	1.84418	2.75649	2.47626	18.6181	9.58032	12.4987	1.2339	1.1233	0.62638	3.38015	2.43509	1.98054	0.866339	1.79647	0.873576	3.29705	3.09935	2.02086
gene-LOC106300136	mediumpurple	8.07027	7.8373	5.6302	0.553391	0.30999	0.415294	0.197883	1.03924	0.680337	0.096984	0.218735	0.100293	0.455755	0.531911	0.70387	7.44239	8.89113	4.03951	0.2714	0.400917	0.423241	0.628185	0.395612	1.0405	0.785423	0.330151	1.36487	0.916945	0.656784	0.295008
gene-LOC106330541	mediumpurple	0.743643	1.06827	0.298844	0.647519	0.587861	0.623923	0.477597	0.441796	0.551481	0.137241	0.240228	0.282303	0.29622	0	0.616329	1.17381	1.35713	1.33558	0.593674	0.450317	0.364917	0.196096	0.278606	0.476866	0.194387	0.101766	0.533794	0.203282	0.134063	0.327091
gene-LOC106323130	mediumpurple	0.692601	0.649393	0.826992	0.62747	0.356469	0.723208	0	0.50316	0.22758	0	0	0.162777	0.109606	0	0	0.542131	0.890135	0.895729	0.218469	0.431945	0.208043	0.11756	0.156261	0.213875	0.133436	0.145704	0.058519	0	0	0
gene-LOC106334048	mediumpurple	4.90941	2.96451	3.93988	2.29371	0.84201	3.38026	0.528864	0.721299	0.685446	0.29225	0.243927	0.07309	0.114655	0.100352	0.037116	5.61916	4.01574	7.42148	1.48842	2.83064	1.40952	0.406357	1.08341	0.710411	0.114422	0.372872	0.236693	0.266594	0.212772	0.313704
gene-LOC106293400	mediumpurple	1.15067	0.708642	1.99402	0.343609	0.360448	0.295654	0.294058	0.203307	0.297168	0.389857	0.17418	0.092824	0	0	0	0.38962	0.764163	0.283771	0.378966	0.32251	0.095409	0.394017	0.411821	0.241046	0.179849	0.479443	0.257013	0.611138	0.295892	0.345373
gene-LOC106293406	mediumpurple	0.800763	0.742314	0.16151	0.113678	0.042359	0.086838	0.027005	0.069279	0.077534	0.092443	0	0	0.083444	0	0	0.302181	0.69602	0.975335	0	0.018897	0.145588	0.085154	0.222509	0	0.039811	0.039993	0	0.047485	0	0
gene-LOC106293404	mediumpurple	0.327483	0.378909	0.480273	0.101821	0.201362	0.151854	0.039411	0.185975	0.269823	0.242953	0.103812	0.31761	0	0	0	0.413803	0.694341	0.282675	0.261875	0.060879	0.086622	0	0.059241	0.196882	0.255717	0	0.4593	0	0.203997	0.181273
gene-LOC106309701	mediumpurple	0.716271	0.792953	1.08845	0.306227	0.470751	0.425118	0.191853	0.504886	0.506618	0	0	0.410388	0.342945	0.166908	0.153205	0.56295	1.05001	0.502734	0.5015	0.327146	0.056125	0.161286	0.235965	0.474289	0.176625	0.097239	0.129962	0.334493	0	0.515342
gene-LOC106322436	mediumpurple	0.896474	0.63177	0.525758	0.136169	0.30909	0.240174	0.464657	1.11667	0.454774	0.20902	0	0.351312	0.215569	0	0.217621	0.991711	0.453534	0.940577	0.34855	0.675656	0.524322	0.48376	0.14852	0.490051	0.131605	0.108513	0.310984	0.242315	0.199496	0.418394
gene-LOC106307754	mediumpurple	19.8857	15.4985	14.5083	0.69857	1.02771	0.362118	3.94902	4.55454	7.1604	1.69488	2.32122	4.91751	1.12066	1.95865	3.15474	9.95993	10.5959	9.38316	1.3095	0.665906	1.0969	7.63117	4.27787	7.11176	2.80206	1.20728	2.91327	4.39603	2.858	10.3392
gene-LOC106343766	mediumpurple	19.1692	23.0298	18.1414	0.423985	1.17518	0.600725	11.1393	7.9838	16.4646	7.45259	5.46787	9.8958	1.18613	2.2931	3.24919	20.5023	23.1028	31.4171	1.32236	0.431302	0.489935	9.19722	6.86355	5.62456	3.41857	3.15341	6.34092	2.66209	8.18049	7.90517
NewGene_9073	mediumpurple	2.03313	2.07693	4.37213	0.593815	0.129176	0.382331	0	0	0	0	0	0	0.114017	0	0	3.25991	2.60621	2.48649	0	0.453798	0.25428	0	0.096513	0.084153	0	0.07589	0	0.260305	0	0.099241
gene-LOC106335391	mediumpurple	2.63189	2.194	2.76182	0.740935	0.730185	0.371161	0.952936	1.59458	1.56071	0.778681	0.333136	0.795971	0.520908	0.936537	0.698425	2.11736	3.2268	2.24086	0.589602	0.440141	0.448689	0.950688	0.813187	1.24533	1.65839	0.516311	1.83964	0.672035	0.479827	1.03935
gene-LOC106335390	mediumpurple	7.70203	6.80486	8.74727	3.90642	4.79155	5.39881	3.60977	3.95167	2.77559	1.25663	1.71688	0.816067	0.860419	0.129051	0.345645	12.0007	5.74202	10.4155	7.96479	9.91748	7.52566	2.21015	3.89915	3.88276	0.227083	2.30854	0.673687	1.13746	0.616524	0.720988
gene-LOC106335392	mediumpurple	18.2545	15.4106	11.7445	2.16916	2.19549	2.40983	1.28288	2.02165	1.14074	0.627547	1.22586	1.59037	2.7894	1.72118	1.38898	2.31207	6.55006	3.28396	1.95856	1.8779	2.36091	0.632614	1.22417	2.1649	1.37736	1.01449	2.42879	1.38756	1.3582	1.02024
NewGene_11654	mediumpurple	1.30824	1.09592	1.34848	0.540911	0.223216	0.6274	0.250384	0.251718	0.388961	0.05205	0.25396	0.115605	0.037397	0	0	0.717351	0.928385	1.88721	0.691943	1.05295	0.387674	0.461673	0.363947	0.228883	0.104624	0.166367	0.173381	0.09397	0.028914	0.133955
NewGene_11655	mediumpurple	0.378614	0.567022	0.516298	0.071504	0.092079	0.259221	0	0.133763	0.043813	0.043066	0	0.040087	0	0.047856	0	0.39016	0.379758	0.265202	0.127384	0.120713	0.245539	0.045384	0.04506	0.257023	0.143808	0.039119	0.08163	0	0	0.04587
gene-LOC106345088	mediumpurple	4.7026	9.61183	7.96998	4.50972	5.67129	4.57486	1.99962	6.56482	4.10626	0.951771	0.75483	2.26405	1.05546	0.956069	1.58351	5.41767	6.74197	4.45454	2.52683	2.38623	3.54952	1.69649	2.36207	4.54714	3.1485	1.6285	5.2105	2.23485	1.65027	2.67518
gene-LOC106345089	mediumpurple	0.739476	0.532384	0.636768	0.292783	0.200117	0.127218	0.127426	0.277032	0.113891	0.032279	0	0	0.064274	0.116137	0	0.370454	0.609842	0.691028	0.115741	0.232951	0.144127	0.095386	0.293127	0.094561	0.22372	0.06637	0.120297	0.034508	0.060667	0.101253
NewGene_15578	mediumpurple	11.9618	11.9686	12.9111	1.22124	1.94794	2.0185	3.38732	4.81111	3.87631	2.86131	2.2467	4.81917	1.34223	2.47673	4.27804	10.7463	13.0097	10.2271	1.46011	1.32	1.54718	5.01014	3.04722	7.21952	4.35724	1.55824	4.61926	8.14789	5.80523	6.95842
gene-LOC106310534	mediumpurple	20.4406	6.46451	10.2486	1.58512	1.26086	0.843498	0.235388	2.75699	2.49119	1.25005	0	0	4.29765	3.2546	0.233605	6.54593	14.2271	9.79864	0.69094	0.060418	0.563511	0.085221	1.88102	1.84252	4.9271	0.182	4.62489	2.95796	2.80145	0.11341
NewGene_9927	mediumpurple	0.301584	0.302274	0.225235	0.150119	0.225577	0.15553	0.033918	0.027104	0.115197	0.019476	0.080752	0	0	0	0	0.288072	0.159978	0.170949	0.124272	0.050028	0.108017	0.138896	0.127141	0.122502	0.22846	0.069641	0.01521	0.063476	0.084901	0.068255
NewGene_9923	mediumpurple	1.12996	1.09828	1.57315	0.532971	0.624334	0.562253	0.241157	0.711113	0.415583	0.229153	0.114263	0.43572	0.253766	0.227656	0.248141	1.10787	1.17277	1.18664	0.506384	0.412489	0.70057	0.290787	0.459094	0.452185	0.538765	0.180226	0.498187	0.355627	0.330953	0.608863
gene-LOC106332553	mediumpurple	0.486864	0.775059	0.610913	0.211018	0.478817	0.292761	0.038913	0.07541	0.0771	0.029634	0.047827	0	0	0	0	0.516723	0.752938	0.446266	0.402395	0.189223	0.148174	0	0.102858	0	0	0	0	0.060701	0	0.106763
gene-LOC106332551	mediumpurple	11.7833	12.3831	12.7209	4.63306	5.78759	5.77415	4.30581	11.2621	9.68975	3.26704	2.96293	3.46443	1.6962	2.18065	1.98017	11.22	15.0794	11.7144	4.36505	3.26132	4.79099	5.13381	6.17713	10.5666	10.5567	3.25769	11.0181	6.17056	3.22661	7.30831
gene-LOC106301365	mediumpurple	1.18822	1.19335	0.992251	0.269119	0.097481	0.406986	0.186691	0.091617	0.131957	0	0.02943	0.024365	0	0	0.045584	1.45369	1.51984	1.77594	0.358139	0.252772	0.353841	0.124918	0.22311	0.099086	0.218619	0	0.153413	0.136489	0.079529	0
gene-LOC106340305	mediumpurple	0.424701	0.22091	1.3433	0.556778	0.130969	0.269517	0.061128	0.398225	0.700109	0	0.128963	0	0.104569	0.07493	0.656162	0.345021	1.32156	0.522357	0.283008	0.287595	0.23672	0.061019	0.419829	0.932239	0.24611	0.104704	0.121634	0.176844	0.171051	0
NewGene_11383	mediumpurple	0.471588	0.214922	0.400467	0.103737	0.124923	0.213265	0.068342	0	0.257579	0	0	0	0	0.062915	0	0.163237	0.301667	0.301209	0.143491	0	0.070854	0.069721	0.155183	0.119571	0.106132	0	0	0.11758	0.06636	0.230029
NewGene_294	mediumpurple	3.0467	2.22893	3.01182	1.7333	0.833178	1.56444	0.432595	0.736159	0.764529	0.210334	0.287725	0.182015	0.266677	0.211357	0.352764	1.55117	2.26587	3.13446	0.815909	2.24801	0.655982	0.532772	0.897831	0.913946	0.123375	0.217165	0.238599	0.371854	0.202507	0.404161
gene-LOC106300018	mediumpurple	2.02732	2.4928	2.93106	0.822241	0.799767	0.824165	0.669546	1.70928	1.69069	0.240331	0.354746	0.304122	0.494346	0.746557	0.61447	1.76986	2.83905	2.30535	0.893953	0.552386	0.780306	0.654446	0.806271	1.542	1.09462	0.250123	2.06295	1.08337	1.14691	1.70013
gene-LOC106305061	mediumpurple	3.07809	3.54745	4.18077	1.38555	0.570936	1.5756	0.382342	0.533666	0.744162	0.184675	0.126298	0.032846	0.08659	0.276446	0.260056	4.83311	3.9628	5.86899	1.04864	1.9666	0.463525	0.455233	0.774018	0.90093	0.198899	0.24082	0.302302	0.389163	0.080011	0.261668
gene-LOC106305064	mediumpurple	6.90785	3.04028	1.12326	0.621646	0.67165	1.25056	0.803362	1.06263	0.567226	0.624186	0.670541	0.499454	0.3046	0.833518	0.731445	4.74722	3.76659	7.88496	0.219898	0.854851	0.781177	0.202871	0.56783	0.377399	0.401597	0.616907	0.301701	1.61169	0.597447	0.36092
gene-LOC106302895	mediumpurple	0.200314	0.399191	0.162834	0.103072	0.05691	0.110976	0.200344	0.213617	0.010095	0	0	0.031888	0.150608	0.274209	0	0.221302	0.170504	0.528271	0.266915	0.099921	0.269098	0.095938	0.131652	0.321363	0.003482	0.032837	0	0.132603	0.042516	0.016727
gene-LOC106298926	mediumpurple	2.438	1.29547	2.3878	1.05605	0.48736	0.64071	0.877915	0.911664	1.67604	0.317586	0.218434	0.66631	0.703454	0.163418	0.78936	2.08577	2.11941	1.77797	0.377915	0.805269	0.394451	0.709197	1.26096	1.47759	1.06434	0	1.2024	1.01946	1.04835	2.41402
gene-LOC106314944	mediumpurple	2.82981	79.8533	4.56606	0.625438	1.51137	1.21955	0.808724	1.37157	2.66161	0	0.447364	1.31338	0	0	0.874295	7.51399	7.39787	3.00137	1.58076	0.856876	1.29999	0.678443	4.28974	2.1131	0.80052	0	1.38097	0.423477	2.84779	2.93257
NewGene_13528	mediumpurple	5.35781	6.17486	6.27373	1.39827	2.20627	1.05629	1.2268	2.40217	1.69409	0.3244	0.51818	0.698899	0.550335	0.142019	0.511235	9.32811	5.52112	5.29917	1.45074	1.54065	2.70031	0.877306	1.07227	1.05988	0.244943	0.377651	0.415672	0.772967	0.742864	0.413066
gene-LOC106316096	mediumpurple	2.11852	0.811875	8.52034	0.555012	2.43467	0.717298	0.284198	5.20294	4.52432	1.79191	0.422569	2.84355	0.760103	0.468669	2.66381	0.453947	9.49624	9.10453	1.29454	1.02774	1.29859	0.955	3.33991	1.1189	3.20854	0	5.42786	3.82672	0.387731	4.04382
NewGene_15753	mediumpurple	3.59485	2.52332	1.71082	1.71795	0.929747	3.64185	0.506495	0.480007	0.168333	0.082565	0.146092	0.034803	0	0	0.211835	4.46349	3.06941	5.80068	1.72254	2.25544	1.92091	0.714978	0.942177	0.271527	0.146564	0.058014	0.124944	0.133867	0	0.033005
NewGene_15961	mediumpurple	0.656362	0.401973	0.480663	0.170479	0.154925	0.173276	0.023433	0.41223	0.32275	0	0.075446	0	0	0	0.03633	0.436362	0.438758	0.305984	0.026259	0.073216	0.090826	0.085728	0.07344	0.45814	0.270619	0	0.040083	0.152185	0.092152	0.039696
gene-LOC106313556	mediumpurple	7.56569	9.12296	7.34563	0.87365	2.1019	0.672091	4.95848	5.85456	4.87564	3.91698	3.23469	3.30874	2.98512	3.08729	4.61327	12.0319	8.70605	7.64098	1.03924	0.630565	0.777104	2.80366	2.41316	1.82961	2.93171	1.15276	2.50868	5.07995	4.74105	3.21725
gene-LOC106313559	mediumpurple	92.3369	74.8935	53.111	4.10976	4.71343	2.94365	1.37949	10.6238	6.44257	0.902032	1.4432	0.706137	0.945393	1.17315	1.47234	103.171	107.063	58.7364	1.90326	1.21383	2.98743	1.42099	2.41863	3.94921	5.2812	0.418783	4.88992	6.09468	1.67948	3.11122
gene-LOC106296691	mediumpurple	15.3713	17.2597	14.8472	7.8232	9.03286	9.22585	6.77948	12.6742	8.96287	2.28127	1.60825	3.18858	3.76896	2.14593	2.7538	16.5754	15.3883	15.0795	5.73587	6.04438	5.79202	4.57387	4.42214	7.05045	5.01265	1.9024	8.00527	6.49619	8.02773	10.1988
gene-LOC106319729	mediumpurple	0.785513	0.616772	0.27594	0.150538	0.056391	0.139174	0.084078	0.129716	0.151335	0.037305	0.037733	0.063182	0	0	0	0.460117	0.382764	1.05703	0.189417	0.407249	0.122459	0.04015	0.12984	0.174088	0.074011	0.07601	0.126999	0.044484	0.067445	0
gene-LOC106294829	mediumpurple	0.659141	0.534739	0.913721	0.307302	0.18213	0.315626	0.113333	0.512356	0.166143	0.070755	0.035211	0.049762	0.087566	0.176888	0.096399	1.05718	0.867152	1.42653	0.324457	0.418162	0.214945	0.166291	0.388881	0.260826	0.100182	0.105645	0.166285	0.065631	0.053237	0.186409
NewGene_12355	mediumpurple	2.58584	2.18917	2.05761	0.744419	0.730791	1.07241	1.01996	1.57929	1.62022	0.829241	0.842096	0.880209	0.681356	0.301099	0.68177	2.78689	2.41723	2.35593	1.7923	0.633368	1.06195	2.0685	1.15437	1.26205	1.10797	0.488123	0.484598	0.909872	0.748723	1.71636
gene-LOC106322688	mediumpurple	0.884355	1.28597	0.833646	0.797646	0.581467	0.560116	0.354984	1.14331	1.33673	0.152743	0	0.221661	0.353832	0	0.152271	0.772004	0.870886	0.70959	0.526947	0.315589	0.276081	0.318088	0.675238	1.05262	0.457793	0.221881	1.13831	0.335462	0.388844	0.597296
gene-LOC106313699	mediumpurple	11.6851	13.7021	13.2532	6.52031	6.8755	6.34021	2.03661	4.27378	4.16389	1.37191	2.05326	2.79193	0.708175	0.943026	1.51117	13.4129	13.2097	12.0828	4.97768	3.82866	5.89032	2.13444	2.74014	4.31456	5.8363	1.6508	5.57767	1.99129	1.37446	3.19573
gene-LOC106318448	mediumpurple	2.8744	3.21459	5.88091	0.819706	0.974377	0.543099	0.089418	0.521572	0.50303	0.300895	0.181064	0.327169	0.087378	0	0.104325	1.63558	2.2619	1.69732	0.721889	0.529043	1.15914	0.356648	0.171409	0.807405	0.918982	0.044213	2.10978	0.701862	0.202133	0.520542
gene-LOC106318446	mediumpurple	0.79147	0.418423	0.554736	0.163074	0.048986	0.162559	0.120168	0.537301	0.355572	0.117443	0.051215	0.08304	0.135303	0	0.261519	0.305199	0.367351	0.190969	0.227958	0	0.171558	0.251679	0	0.400254	0.086167	0	0.237376	0.188734	0.055421	0.156534
gene-LOC106332391	mediumpurple	1.15021	0.594077	0.655164	0	0	0	0.054039	0.079527	0.114156	0.037337	0.092963	0.123182	0	0.033072	0	0.363461	0.56007	0.458942	0	0	0	0	0.024525	0.063531	0	0	0	0.209024	0.091226	0.299523
gene-LOC106313347	mediumpurple	1.05549	1.14095	0.735791	0.30675	0.345983	0.287253	0	0.334775	0.657189	0	0	0	0	0.095331	0.044807	0.770427	2.89689	0.508934	0.749933	0.14012	0.414353	0.215652	0	0.409447	1.17613	0	0	0.223131	0.087351	0.072062
gene-LOC106313340	mediumpurple	7.69965	9.06131	7.58254	0.796545	1.34993	2.57641	1.3223	3.34631	2.71703	1.07377	0.974513	3.32531	0.061048	0.777325	0.504265	6.77268	8.94689	5.20368	1.3499	1.37558	1.74824	1.26671	2.56163	5.0019	3.2721	2.85002	6.1877	1.37227	0.360132	1.51463
gene-LOC106333112	mediumpurple	3.86534	2.47186	1.40766	1.13088	0.407149	1.49731	0.170337	0.336251	0.28585	0.200112	0	0.166559	0.092102	0	0.081432	5.18624	3.15234	6.23863	0.525632	0.744981	0.621299	0.084091	0.321494	0.232266	0.047815	0.06897	0.053058	0.023512	0	0.073263
NewGene_4193	mediumpurple	2.80344	2.53314	5.97372	1.22101	0.362852	0.499447	0	0.312263	0.175229	0	0	0	0.082298	0.137892	0.202524	5.61743	4.48819	5.69894	0.354537	1.18651	0.205203	0.089701	0.337044	0.838425	0.236386	0	0.073329	0.122077	0	0.05461
NewGene_4195	mediumpurple	0.463823	0.729049	1.19753	0.12444	0.097704	0.277046	0.093552	0.102847	0	0.056523	0.169479	0	0.084107	0.27978	0.085707	0.690995	0.361085	0.977944	0.122998	0.264376	0.073623	0.127745	0.401189	0.193116	0	0.075449	0.147621	0.059609	0	0.202106
gene-LOC106326662	mediumpurple	0.39184	0.496239	0.218115	0.038312	0.037905	0.092293	0.105644	0.066979	0.045086	0	0.034579	0.056686	0.100683	0	0	0.970395	0.31112	0.951206	0.077949	0.08092	0.058617	0.064107	0.068928	0.031091	0.08002	0.037875	0.06658	0.176946	0.03877	0
gene-LOC106326669	mediumpurple	392.572	536.55	335.171	105.502	137.083	69.0327	152.634	87.5218	94.0547	52.358	70.3502	88.7619	27.0046	58.1831	69.5108	691.751	444.557	539.066	99.4892	67.7985	76.1624	91.284	63.4326	41.6979	20.6931	22.6734	34.8701	47.5716	83.6109	110.085
NewGene_15527	mediumpurple	1.2467	1.02966	0	1.09959	0.688531	1.08987	0	0	0	0	0	0	0	0	0	0.866497	0.537729	1.45364	0	1.16017	0	0	0	0	0	0	0	0	0	0
gene-LOC106335593	mediumpurple	71.3449	53.7357	65.8754	2.35402	6.05023	2.71155	4.79064	3.33337	3.4145	1.77185	1.83062	1.88708	0.494479	0.759696	1.5675	12.7378	19.1696	12.8466	6.71703	5.74034	5.80483	3.53865	2.38606	2.25713	1.03029	0.562386	2.3352	3.24975	2.18298	6.94675
NewGene_14816	mediumpurple	1.76727	1.04352	1.0679	0.952495	0.065067	0.83205	0.214333	0.534925	0.376937	1.06112	0.325817	0.212668	0.294329	0	0	1.33277	0.627867	0.988262	0.321312	0.983922	0.641002	0.188379	0.073165	0.391614	0	0.138296	0.145663	0	0.635899	0.226362
gene-LOC106326081	mediumpurple	0.065249	0.248329	0.289605	0.20647	0.208604	0.04186	0	0.548563	0.163773	0	0	0	0	0	0	0.098918	0.822139	0	0.250979	0	0	0.088179	0	0.122819	0	0	0.049113	0	0	0
gene-LOC106342031	mediumpurple	0.796601	0.896122	0.504043	0.047783	0.158412	0.308112	0.650406	0.538476	0.240754	0.060736	0.055086	0.048899	0	0.309568	0.072811	0.23818	0.85704	0.239419	0.404489	0.058967	0.292093	0	0.112437	0.144514	0.111379	0.192786	0.434553	0.181402	0.168763	0.501473
gene-LOC106328523	mediumpurple	124.551	128.801	151.668	33.1753	36.6795	40.1656	17.57	54.5968	28.5221	19.7502	19.6933	29.5379	25.8262	27.7819	31.4356	72.3091	116.96	110.561	32.9009	34.9088	33.3211	33.613	35.7474	55.029	32.2814	19.5072	48.7726	29.3763	44.0055	40.8447
gene-LOC106343350	mediumpurple	0.15905	0.246221	0.297608	0	0.05034	0.080511	0.171841	0.144346	0.139636	0	0.061737	0	0.131933	0	0.223335	0.124978	0.169926	0.187507	0.042492	0.091488	0.047308	0.178822	0.108676	0.089999	0.056037	0.031006	0.174554	0.072874	0.021637	0.234547
gene-LOC106343351	mediumpurple	1.109	0.641775	0.798887	0.460909	0.401249	0.578294	0.526722	0.384936	0.376584	0.142207	0.086658	0.330654	0.116187	0.158537	0.414295	1.11843	1.10976	1.541	0.596456	0.685525	0.314431	0.604599	0.694509	0.442886	0.139894	0.070721	0.206147	0.484903	0.06505	0.252034
gene-LOC106295905	mediumpurple	306.081	259.617	242.828	193.803	188.445	167.955	125.256	130.848	147.652	107.039	135.797	130.284	162.867	128.099	123.641	479.549	372.478	386.84	203.978	189.009	149.577	155.364	140.557	124.191	97.3906	93.2156	114.026	125.574	100.868	107.976
gene-LOC106317127	mediumpurple	0.849963	0.809857	0.26136	0.546622	0.197975	0.245545	0	0.10203	0	0.064874	0	0	0	0	0	1.28978	0.780813	1.26432	0	0	0.053441	0.064963	0.07216	0	0	0	0.072391	0	0	0
gene-LOC106295205	mediumpurple	5.6242	5.59771	3.28228	1.40307	0.828606	0.412527	2.28201	2.11432	2.01898	0.386893	1.14739	0.246392	1.06746	1.53283	1.54192	9.01271	5.1101	5.4036	1.65893	1.00529	1.24262	3.3661	2.86515	3.81544	2.93989	3.7013	3.05588	1.30393	1.36677	2.66122
gene-LOC106300734	mediumpurple	0	0	1.83857	0.829358	0.472211	0	0	0.51	0	0	0	0	0	0.055185	0	1.4444	3.99584	0	0	0	0	0.087664	0	0.804952	0.284276	0	0	0	0.045097	0
gene-LOC106310475	mediumpurple	1.21533	1.03152	0.452807	0.284685	0.469369	0.184206	0.618276	0.375862	0.414088	0.144267	0.101871	0.385728	0.228922	0.484096	0.284624	1.18425	0.94925	0.751286	0.206756	0.123884	0.230887	0.252155	0.233284	0.587376	0.329114	0.118739	0.361358	0.265236	0.047217	0.328939
gene-LOC106308242	mediumpurple	20.5461	20.6042	15.0206	9.53133	11.8074	5.75805	17.9242	25.7772	31.5313	9.94682	8.44851	10.1035	3.05033	5.44495	6.15749	74.1834	40.6274	54.6498	15.3178	11.0184	9.61276	31.532	27.0161	23.8296	11.7265	6.00532	10.8912	8.28009	4.11827	14.836
gene-LOC106297759	mediumpurple	0.574323	0.173342	0.590787	0.091711	0.14737	0.13799	0.111194	0.367481	0.194502	0	0.059329	0.063003	0.062844	0.10244	0.227467	0.361833	0.81029	0.250801	0	0	0.158616	0.097899	0.089134	0.128079	0.31898	0.110312	0.493675	0.287934	0.090396	0.152809
gene-LOC106305848	mediumpurple	3.29096	2.75027	3.49384	2.66096	3.41866	3.41636	0.59103	2.38401	1.61865	0.261997	0.483072	0.45729	0.517896	0.813769	0.677044	2.52034	5.86175	2.70689	2.48017	1.29156	2.22686	0.83754	0.68552	1.65957	1.53502	0.300077	2.89144	1.06543	0.673637	1.11856
NewGene_8174	mediumpurple	1.93444	1.181	1.88683	0.595311	0.482481	0.445534	0.897977	1.52429	1.73038	0.558432	0.30334	1.13597	0.171097	0.214659	0.522212	1.88397	2.24904	1.62036	0.258844	0.300734	0.558644	1.12682	0.931372	1.92236	1.4405	0.279942	2.01011	0.743192	0.628061	1.37917
gene-LOC106300197	mediumpurple	2.37069	2.28495	3.50002	0.456876	0.664082	1.08517	0.179366	0.923579	1.22621	0.238847	0.134222	0.380786	0.141414	0.138001	0.623344	1.97853	3.06526	1.91643	0.50731	0.712349	0.639397	0.776478	0.382021	1.28692	1.513	0.070824	1.17738	1.35647	0.725841	0.972874
gene-LOC106300195	mediumpurple	10.216	5.04801	11.5701	1.96811	1.41646	1.8716	2.03823	7.15297	7.93842	0.081821	0.162403	0.054379	0.319321	0.453666	0.560383	1.25614	6.50906	2.51119	1.44632	1.4463	1.42296	0.481047	0.780573	3.42545	1.17283	0.472978	3.47314	0.885401	0.128799	0.737788
gene-LOC106300193	mediumpurple	2.42768	1.74545	2.10441	0.74418	0.865788	1.11954	0.649275	1.57762	1.66306	0.361775	0.073091	0.359785	0.274221	0.224796	0.527803	1.7392	2.46793	1.53258	0.654444	0.216543	0.706106	1.03694	0.704288	1.52297	1.0095	0.329921	1.78774	1.32335	0.373861	0.93369
gene-LOC106314579	mediumpurple	2.274	4.05582	5.54533	1.74	1.47061	1.43623	0.294028	0.486501	0.712473	0.283077	0	0.061914	0.424221	0.174964	0	2.4169	4.07475	4.48698	1.07564	1.5465	1.26533	0.391732	1.44389	0.795804	0.345199	0.326502	0.353272	0.218537	0.062609	0.14195
gene-LOC106341842	mediumpurple	603.481	587.56	565.931	232.708	269.315	263.935	250.944	352.116	306.723	171.035	167.552	246.804	121.949	169.665	201.103	606.861	573.909	559.468	222.681	197.905	208.403	195.637	227.972	241.703	227.072	91.0162	257.624	223.409	124.437	271.753
gene-LOC106341840	mediumpurple	32.884	32.2343	28.2925	12.7109	11.7859	6.05812	22.1159	22.1226	29.0381	23.1551	13.7966	18.854	11.8862	13.4393	12.8505	39.4002	34.3415	30.4385	6.69556	4.24974	6.04561	16.7743	17.2267	11.7367	13.0522	5.86934	8.99546	16.4052	19.6949	16.2715
gene-LOC106306802	mediumpurple	5.06211	5.56672	4.89989	1.29235	1.94001	0.819173	1.47864	2.58651	1.50811	1.2531	0.558903	2.79927	0.706579	1.70918	1.49307	2.77191	3.42558	2.9139	1.56094	0.770601	0.977016	1.09139	2.05904	2.11838	1.53892	0.677649	1.15062	2.27413	1.18879	2.23541
NewGene_16278	mediumpurple	0.745813	0.68018	0.780371	0.123043	0.170921	0.269638	0.084332	0.187835	0.111638	0.037629	0.057298	0.028708	0	0	0	1.15071	0.947862	1.31135	0.106398	0.162311	0.189728	0.084386	0.098125	0.259248	0.068608	0.043317	0.155807	0	0.093225	0.019709
gene-LOC106317901	mediumpurple	7.83403	7.66899	10.6273	2.10832	3.50153	2.88977	1.9168	5.41429	4.35936	1.95761	1.36883	2.53404	0.965562	1.11012	1.19379	4.77311	6.44256	5.55273	2.40551	1.94191	3.65895	1.85319	2.5871	3.25592	3.93329	0.941098	4.96708	2.4539	1.16754	3.98717
NewGene_8586	mediumpurple	2.98268	2.34375	2.75652	2.94844	1.64823	1.0033	0.409365	0.764165	0.594932	0.80289	0.629182	0.207912	0.855539	0.843285	0.879685	3.45769	3.07391	2.64206	0.966473	0.759017	1.3585	0.485401	1.17988	1.02648	0.399537	0.586685	0.977997	0.337998	0.630236	1.18651
gene-LOC106309874	mediumpurple	10.9796	13.9509	10.5208	3.30309	3.95648	2.43549	3.93066	3.60303	3.0067	3.50915	3.38771	2.88123	2.56031	3.39701	3.00573	18.5863	13.9522	15.981	3.30886	4.15905	3.92109	3.20159	4.41178	4.52625	3.08952	3.76357	3.52886	4.62192	4.69949	5.21581
gene-LOC106309879	mediumpurple	3.17524	2.53297	3.68645	0.929304	0.696706	0.843109	1.60936	0.640952	1.39473	1.20693	1.16932	1.81482	0.367639	0.722001	1.6787	3.70448	4.17177	2.72631	0.914179	0.905916	1.17964	1.72933	1.98018	2.28818	1.01235	0.923067	1.54635	2.19205	1.66527	2.56425
gene-LOC106309878	mediumpurple	7.58292	8.77276	7.80113	4.4336	3.16348	4.58147	4.2523	6.07221	5.43454	1.97995	2.06021	2.83301	1.05271	1.04689	2.15356	8.62265	8.68316	9.26553	2.99132	2.83422	3.32101	3.94846	3.79905	4.3004	3.17374	1.68956	5.68376	3.67339	3.54774	5.90251
gene-LOC106313100	mediumpurple	0.533363	0.946954	0.601317	0.038799	0.08479	0	0.051445	0.399531	0.243458	0	0	0	0	0	0	0.721147	0.651476	0.431986	0.046201	0.027709	0	0.065257	0.131955	0.075081	0.021771	0	0.067284	0	0	0
gene-LOC106336187	mediumpurple	1.48771	1.02172	0.723948	0.435347	0.286984	0.591939	0.275965	0.329301	0.176028	0.070676	0.059262	0.12459	0.101145	0.093773	0.091321	1.01144	0.588618	1.25809	0.41337	0.548939	0.499985	0.218378	0.287416	0.308611	0.101185	0.022845	0.219336	0.192159	0.051612	0.156265
gene-LOC106318137	mediumpurple	122.363	130.33	107.261	24.5183	21.1507	21.5317	25.3582	25.3326	25.2847	25.8358	36.0092	17.4725	40.5448	40.5661	38.9575	130.016	121.643	136.783	19.9424	21.5241	22.6225	24.6202	20.2539	20.2897	28.6799	26.0981	27.6623	35.0375	34.133	39.8624
NewGene_7992	mediumpurple	0.488796	0.843725	0.395774	0	0	0.044778	0.291827	0.16858	0	0.072751	0.101402	0.040437	0	0	0.120022	0.486681	0.292395	0.268296	0.34336	0	0	0.301578	0.053259	0.151833	0	0	0	0.160572	0.183458	0
gene-LOC106336456	mediumpurple	1.61488	1.39509	1.83242	1.24864	0.594577	1.20556	0.246869	0.493934	0.565921	0.062228	0.050563	0.132147	0.074115	0.187508	0.219576	1.24549	1.27694	1.51191	0.867457	1.48545	0.640956	0.38222	0.575644	0.507738	0.226772	0.215365	0.240275	0.13201	0.115545	0.197511
NewGene_1762	mediumpurple	0.964418	0.489051	0.560127	0.582292	0.050685	0.166136	0.226289	0	0.251795	0.113004	0.100074	0	0.126498	0.211624	0	0.934215	0.429147	0.835348	0.189214	0.289052	0.451326	0	0.240419	0.135661	0	0.328323	0.032283	0.146638	0	0.289221
NewGene_1763	mediumpurple	1.95533	1.77607	1.43738	1.64888	1.31177	1.93455	0.368255	0.961688	0.43721	0.463064	0.098777	0.301017	0.19634	0.208255	0.15117	2.15145	1.30418	2.8112	1.06399	1.84557	1.52162	0.456718	1.02455	0.703255	0.234298	0.469443	0.11998	0.558886	0	0.220865
NewGene_1761	mediumpurple	0.251288	0.31632	0.287174	0.169286	0.130938	0.153282	0	0.121409	0.075993	0.041608	0	0	0.044061	0.046721	0	0.299826	0.434113	0.265972	0.086777	0	0.148883	0	0.10876	0.104564	0.10931	0	0	0.101762	0.034199	0.086594
NewGene_3695	mediumpurple	0.42821	0.628634	0.266563	0	0.046426	0	0	0.089173	0.157018	0	0	0.072009	0	0	0	0.49937	0.465038	0.596104	0	0	0	0	0	0	0	0	0	0	0	0
gene-LOC106330110	mediumpurple	0.941088	0.627049	1.01755	0.172886	0.118815	0.404473	0	0.022045	0	0.049344	0	0	0	0.129874	0.119908	0.981649	0.928912	1.52005	0.033074	0.053498	0.240178	0	0	0.073065	0.177449	0	0	0	0	0
gene-LOC106327845	mediumpurple	126.739	100.439	105.906	14.9951	13.9745	13.7472	14.8608	27.9422	30.6275	18.0592	16.7929	35.4111	9.81226	12.7554	14.3711	83.291	86.2378	70.1519	11.702	12.5233	10.9833	22.0597	22.9685	24.5537	27.6327	7.38305	23.446	27.5943	12.6736	24.2337
gene-LOC106296710	mediumpurple	1.61063	0.678295	0.261336	0.328859	0.478236	0.155626	0.3958	0.22062	0.50386	0.125311	0.158158	0.217452	0	0	0.335844	0.404993	0.367221	0.433263	0.242249	0.249997	0.586845	0.099253	0.209472	0.295102	0.316515	0.063192	0.335596	0	0.140664	0.138212
gene-LOC106321030	mediumpurple	1.7303	0.860112	1.22735	0.084717	0.176588	0	0.012312	0.295453	0.127044	0	0	0	0	0	0	0.94429	0.696271	0.602286	0.044044	0.098229	0.099015	0	0.13191	0.20354	0.369688	0	0.077955	0	0	0.076812
gene-LOC106329553	mediumpurple	0.034386	0.473994	1.35434	0.343379	0.063688	0.020184	0.067448	0.671579	0.326929	0.073795	0.018321	0.07249	0.39927	0.025326	0	0.503716	1.38712	0.064099	0.071827	0.02003	0	0.11234	0.119016	0.217846	0.095556	0.024418	0	0.028868	0.15996	0.019793
gene-LOC106329550	mediumpurple	1.89163	1.14178	1.36268	1.67541	0.927364	2.15017	0.8126	1.22029	0.819471	0.438163	0.375726	0.384032	0.207143	0.166469	0.457189	1.7149	1.70593	2.33872	1.22008	1.80772	1.29641	0.777224	1.41552	0.701732	0.322658	0.350537	0.416153	0.613181	0.229347	0.524952
gene-LOC106342649	mediumpurple	47.4151	44.8276	34.1573	33.1671	29.254	44.2201	6.76368	15.7727	15.0428	4.80565	7.05368	5.23311	19.1792	12.2984	4.88162	26.5261	46.4747	25.827	25.0425	18.7627	23.4526	6.75731	10.9387	16.3311	13.7774	5.24802	12.5825	7.79209	8.04535	5.50785
NewGene_4405	mediumpurple	0.759183	0.473253	0.689976	0.329294	0.130569	0.296315	0.053072	0.342851	0.075584	0.069359	0.188251	0	0.113335	0.309078	0.230398	0.153523	0.110207	0.492995	0.337223	0.285095	0	0	0.262256	0.660124	0	0.196805	0.057586	0.146035	0.154596	0
gene-LOC106344569	mediumpurple	0.223941	0.234707	0.280208	0.192383	0.135904	0.226213	0.0936	0.160979	0.138074	0.055105	0.036397	0.059738	0.03502	0.121481	0	0.427772	0.239588	0.406508	0.166637	0.204708	0.182788	0.081492	0.094613	0.089892	0.074353	0.036171	0.046379	0.055949	0.048614	0
gene-LOC106344561	mediumpurple	2.48056	1.29897	2.67729	0	0	0.688764	0.101993	0	0	0	0	0	0	0	0	2.32049	1.58639	3.49769	0	0.251709	0	0.119478	0.367023	0	0	0.056159	0	0	0.070849	0
gene-LOC106328205	mediumpurple	3.82572	4.3358	4.42898	0.469791	1.53547	0.160484	3.51555	1.85074	1.62652	1.70539	1.77635	1.46369	0.384712	0.498343	0.690159	5.86429	4.78135	5.57013	0.359822	0.232686	0.366179	3.32368	2.19184	1.30652	0.647294	0.54738	1.34572	1.65775	4.27722	4.23723
gene-LOC106328207	mediumpurple	22.1225	24.4095	9.85618	0.407734	0.248173	0.212069	0.074587	0.153832	0.068008	0.071861	0	0	0	0.206102	0.032431	30.724	31.1085	9.78885	0.245663	0.458077	0.425013	0	0.020613	0.115129	0.094134	0.042376	0	0.201669	0.100928	0.274295
gene-LOC106333835	mediumpurple	0.428327	0.110948	0.600725	0.174481	0.066014	0.133048	0	0.153863	0.126269	0	0	0	0.035972	0.056429	0	0.587987	0.737335	0.861048	0.037024	0.152277	0.077769	0	0.053946	0.281329	0	0	0.133249	0	0	0.093425
NewGene_11666	mediumpurple	2.22439	1.57932	3.06078	0.083332	0.083862	0	0	0.238894	0.32697	0.088312	0.083991	0.261281	0.113628	0	0.111038	1.42935	1.63898	0.580026	0.176005	0.404016	0.127269	0.218789	0	0.347983	0.089733	0	0.088662	0.357068	0.172976	0
NewGene_8406	mediumpurple	0.710684	0.368845	0.925547	0.472361	0.475088	0.389087	0.407237	0.139271	0.243361	0.075537	0	0	0	0.038017	0	0.516826	0.712232	0.862479	0.156622	0.257558	0.318513	0	0.428131	0.274117	0.127109	0.047744	0.151113	0.205064	0.05318	0.164296
gene-LOC106327479	mediumpurple	2.3747	16.1382	7.39996	4.03529	2.07768	2.36939	0.288635	1.36633	0.970039	1.01774	0.112326	0.702985	0	0	0.074608	8.7712	7.75624	4.78031	0.806191	0.864916	1.40952	0.191	0.132427	1.18991	3.08628	0.355887	2.35259	0.60732	0.058885	0.754032
gene-LOC106327785	mediumpurple	4.55101	4.99801	5.69056	2.10655	2.66875	1.77263	2.35544	2.94416	2.98892	1.16536	1.3144	3.78337	0.838861	0.556556	1.07378	5.29027	5.78481	5.03956	2.19826	1.71448	1.40516	3.31391	3.33496	5.16441	2.87673	0.946891	2.99961	3.09203	1.41419	3.56369
gene-LOC106296551	mediumpurple	4.49908	3.2564	4.05005	1.28972	0.970096	1.2831	1.37634	2.01247	1.75166	0.982698	0.64468	2.08519	0.800246	0.927838	0.690901	3.52462	3.9991	3.7297	0.978974	0.664366	1.16979	2.20599	1.91797	2.61143	2.05135	0.407016	1.8757	1.53557	1.15312	2.55446
gene-LOC106313763	mediumpurple	0.325739	0.24325	1.06919	0.27009	0.27549	0.174866	0.097374	0.053422	0.066593	0	0	0	0	0.154043	0	0.287775	2.44759	0.350391	0.260182	0	0	0	0	0.186203	0	0	0.196443	0	0	0
gene-LOC106326781	mediumpurple	0.298957	0.292997	0.391617	0.087863	0.120604	0	0.090266	0.286419	0.153433	0.107442	0.122411	0.138321	0.124546	0.032924	0.17773	0.715213	0.382179	0.363977	0	0.031061	0.028577	0.237614	0.120067	0.067449	0.202615	0	0.083463	0.271979	0.094027	0.14402
gene-LOC106313768	mediumpurple	10.5767	2.14345	4.02516	3.8155	15.0289	1.20766	0.652809	0.301229	1.67285	0	0.057848	0.065324	0.105926	0.10095	0.870447	0.875516	21.5848	2.2819	6.77166	1.28532	3.37685	0.093651	1.26449	2.59117	0.682861	0.138378	4.03505	0	0.180509	0.092575
gene-LOC106305761	mediumpurple	275.112	298.107	261.679	89.5755	96.1373	91.4359	93.622	82.4681	82.5803	120.727	95.7613	92.5737	103.338	95.0741	94.314	269.623	211.274	228.258	84.7524	99.3205	85.7552	63.5056	72.2134	61.9632	64.0214	79.8435	62.2348	73.4321	55.1806	68.376
gene-LOC106307698	mediumpurple	4.36159	3.37757	1.94832	5.89335	1.28807	1.48692	2.40688	0.448297	5.19257	0.479122	0.577569	1.16017	0.333587	0.246981	0.45078	2.7484	3.51021	9.26149	1.52594	3.46884	0.654587	4.96326	4.2783	0.23194	0.241203	0.18239	0.311898	0.219342	1.33667	0.329131
gene-LOC106307690	mediumpurple	2.9041	3.0991	2.97615	0.887748	0.839259	0.872809	1.24857	1.28692	1.22438	0.809831	1.3576	1.37123	0.801018	0.715883	1.03893	2.94361	3.37304	2.5118	0.958348	0.994819	0.656069	1.15573	1.02966	1.59637	2.06557	0.847554	1.8565	0.9805	0.565818	1.14375
gene-LOC106304413	mediumpurple	0.651786	0.566317	1.30691	0.311526	0.251684	0.449755	0.057863	0.171852	0.310063	0.05095	0.49149	0.118473	0.220566	0.643017	0.230359	0.372421	0.656653	0.582237	0.505718	0.501952	0.348974	0.182275	0.328062	0.194183	0.172529	0.30428	0.180582	0.138671	0.085773	0.124698
gene-LOC106329962	mediumpurple	1.15473	1.24208	1.58107	0.600735	0.751653	1.44144	0.406119	0.62574	0.436731	0.226053	0.061131	0.171506	0.181238	0.138962	0.295547	1.23853	1.35225	1.95194	0.842024	1.66677	0.65479	0.583043	0.668467	0.585394	0.18857	0.243914	0.20769	0.196523	0	0.402327
gene-LOC106343252	mediumpurple	1.13496	1.05349	0.679808	1.40515	0.671859	1.26121	0.750232	1.17904	1.05274	0.161775	0.247247	0.298984	0.218394	0.346742	0.242846	1.87966	1.58433	1.6098	0.735047	0.946373	0.622041	0.978915	0.99779	0.628749	0.323904	0.076217	0.432327	0.345852	0.431206	0.753507
gene-LOC106316441	mediumpurple	8.53252	8.81454	9.00392	4.44236	4.95136	3.86833	2.84854	2.0911	2.56912	1.6439	1.61268	1.48694	4.19487	2.67934	2.6846	6.46364	8.09168	7.62117	5.65066	6.1688	4.4873	1.83744	2.69901	1.77344	1.48263	1.18303	2.06252	2.32025	3.48626	2.26709
gene-LOC106295787	mediumpurple	34.8948	33.3089	34.8313	15.3593	13.4058	16.454	17.0813	20.7634	15.5408	8.05827	8.6565	13	4.82007	10.4802	13.0519	33.6431	42.6932	34.0987	11.6633	10.7723	11.1952	17.5521	16.1447	23.0252	15.1234	4.75227	23.9106	26.3821	26.3794	27.4596
gene-LOC106337345	mediumpurple	0.486771	0.269559	0.522035	0.205158	0.225037	0.154588	0.315987	0.071661	0.096379	0.112003	0.033972	0.135523	0.116657	0.071392	0.050819	0.383329	0.834697	0.91341	0.243032	0.163526	0.236616	0.114872	0.24934	0.118831	0.124619	0.043024	0.273734	0.050556	0.062543	0.051122
gene-LOC106314351	mediumpurple	207.005	223.702	199.148	80.5492	59.9761	53.4036	101.528	97.3965	91.5703	76.2829	96.1909	101.597	29.3046	60.6539	105.997	332.81	260.1	304.006	79.1563	64.2129	71.6828	112.062	101.439	100.81	66.4226	89.8273	96.8276	115.879	58.2528	124.622
gene-LOC106309092	mediumpurple	0.349071	0.730206	1.25995	0.098288	0.145387	0.112214	0	0	0.056727	0.150385	0	0	0	0	0	0.20432	0.350751	0.893999	0.121014	0.057627	0.09857	0	0.031124	0.053701	0	0	0	0.152702	0	0
gene-LOC106301697	mediumpurple	0.157066	0.086014	0.266784	0.12222	0.185822	0.164101	0.188624	0.144612	0.155769	0.106231	0.05499	0.074889	0.145068	0.091102	0.01843	0.400071	0.37761	0.202101	0.205229	0.105374	0.198971	0.130647	0.117166	0.096962	0.064148	0.082249	0.120478	0.029533	0.069288	0.041127
gene-LOC106309321	mediumpurple	3.57549	1.61549	1.98994	1.69916	0.926203	1.96514	0.179668	0.741877	0.650617	0.352054	0.219526	0.158514	0	0.304061	0.251533	3.31569	1.68987	3.71784	0.892112	1.30498	1.4531	0.477706	0.732735	0.917583	0.121614	0.135797	0.153268	0.327676	0.065366	0.22507
gene-LOC106315403	mediumpurple	1.01219	0.867166	0.871342	1.1031	0.565302	0.905002	0.282304	0.153759	0.104672	0.089401	0	0.13133	0.126296	0	0.064783	1.3153	1.09942	2.00631	0.85463	0.871262	0.532255	0.344676	0.344563	0.133303	0	0.127046	0.164927	0	0.042473	0.146298
gene-LOC106319571	mediumpurple	2.5977	2.75113	3.79562	1.92842	1.5918	1.85833	0.976803	2.57655	1.89888	0.488949	0.574875	1.03921	0.341366	0.501084	0.687629	2.35496	4.19102	1.96531	1.72754	1.54493	1.53641	0.955043	1.00233	2.34919	2.39873	1.17044	3.09225	0.878661	0.351692	1.42571
gene-LOC106302926	mediumpurple	0.306461	0.232704	0.288804	0.071361	0.124087	0	0.348342	0	0.061095	0.142036	0	0.03863	0	0.216217	0.059684	0.369922	0.319292	0.259368	0	0.140325	0.179837	0.041964	0.141116	0.397655	0.178571	0	0.07899	0.299664	0.276319	0.158933
NewGene_11492	mediumpurple	0.457879	0.339261	0.52307	0.10873	0.144782	0.171797	0.084032	0.119809	0.199506	0.070154	0	0	0	0.068013	0	0.583407	0.339439	0.317594	0.261026	0.219934	0.113595	0	0	0.181041	0	0.069798	0.132841	0.07594	0.095845	0.086458
NewGene_11493	mediumpurple	0.537805	0.357613	0.643821	0.26934	0.194939	0.28486	0.022842	0.092345	0.054278	0	0.141089	0	0.128462	0.064597	0.162996	0.594881	0.65041	0.700902	0.420055	0.336813	0.217073	0.02736	0.332664	0.122835	0.195382	0.025551	0.116838	0.03385	0.041421	0
NewGene_9417	mediumpurple	7.3711	5.08615	9.30209	3.36525	0.732604	3.90029	0.478236	0.559708	0.681938	0.312535	0.207043	0	0.084534	0.544835	0.348202	6.34388	4.85256	7.23165	1.20538	2.97932	1.18938	0.349629	0.644723	0.908161	0.169806	0.173281	0.57136	0.461875	0	0.095363
gene-LOC106310158	mediumpurple	0.706073	0.771108	0.768341	0.310646	0.243911	0.410619	0.180985	0.308301	0.361185	0.10529	0.190137	0.222737	0.121469	0.310167	0.135932	0.594755	0.283564	0.399467	0.408355	0.106662	0.361493	0.092237	0	0.104757	0.123468	0.220563	0.073674	0	0.043204	0
gene-LOC106341494	mediumpurple	7.31703	9.15052	12.0865	5.85553	4.53522	7.27631	0.918411	11.2076	6.33702	0.432961	1.28124	0.899128	3.82106	2.7099	0.932861	6.32682	7.61037	5.33986	5.33062	8.06592	4.76817	0.918477	2.77354	5.26129	2.9773	3.01986	2.76357	2.45066	1.65942	2.44758
NewGene_2328	mediumpurple	3.19183	3.28364	4.75811	2.82237	1.51768	2.77289	1.30735	1.6839	1.33176	0.861612	0.550702	0.834111	0.939297	1.11042	0.913538	3.02343	3.16997	4.63861	1.53741	2.09186	1.69423	1.32324	1.54658	1.62199	0.607935	0.661975	0.894356	0.702008	0.655245	0.770846
gene-LOC106298236	mediumpurple	0.239013	0.229101	0.451903	0.300593	0.11322	0.005673	0.077309	0.392326	0.439986	0.05275	0.162402	0.033399	0.048642	0	0.029837	0.390708	0.449168	0.490722	0.016544	0.084222	0.044526	0.082368	0.209581	0.080967	0.110332	0.085942	0.053153	0.078801	0.06975	0.073877
gene-LOC106311400	mediumpurple	24.4523	28.5295	26.9165	2.17011	6.02558	2.59825	2.96636	2.09954	2.16749	0.76265	2.17479	6.20136	0.968539	2.15847	2.80956	2.29983	7.68708	4.02673	4.19496	2.42004	3.34651	4.84958	3.0526	4.09359	1.4942	1.01276	2.99077	4.75335	3.64743	5.96238
gene-LOC106340728	mediumpurple	1.68722	1.73765	2.45728	0.977427	1.16602	1.42528	1.19739	0.771403	1.01384	0.401928	0.639805	0.479704	0.277447	0.382443	0.205035	1.6502	2.22901	2.68044	1.17616	1.30537	1.09831	0.325832	0.472166	0.660018	0.628792	0.162749	0.609487	0.215883	0.234379	0.415114
gene-LOC106340725	mediumpurple	1.40112	2.05496	2.62367	0.386266	0.358703	1.09548	0.205401	0.789815	0.876351	0.393063	0.349312	0	0.327491	0	0	0.78816	1.76013	1.21771	0.599471	0.806535	0.473734	0.401515	0.635718	1.60945	0.737673	0.150585	0.390699	0.616299	0	0.29988
gene-LOC106312178	mediumpurple	4.01647	3.92179	7.31184	2.72286	1.52309	1.2822	1.14486	5.01606	4.57238	0.151819	0.440112	0.207623	1.45932	1.11807	1.03356	2.14353	4.54772	1.96784	1.52617	0.706648	0.926175	1.56	2.30708	1.81736	0.95197	0.154159	1.84262	0.984169	0.591111	0.72241
gene-LOC106295145	mediumpurple	3.48792	1.81168	2.06772	0.744934	0.716629	0.96671	0.117872	0.146852	0.317423	0.04288	0.042956	0.061537	0.137299	0	0.089716	4.05835	2.84436	4.17384	0.46021	0.853767	0.341157	0.077828	0.261082	0.211429	0.171181	0.072621	0.119187	0.052422	0	0
gene-LOC106319964	mediumpurple	3.64245	27.0712	4.7661	1.97781	0.643033	1.27428	0.181336	0.566339	0.720568	0.067019	0	0.049682	0	0.074265	0.134968	17.6518	45.1426	5.3203	0.34977	0.222003	0.437035	0.382125	0.177174	0.64376	0.286568	0.277552	0.34272	0.28489	0.217498	1.25876
NewGene_1481	mediumpurple	5.99783	5.83724	9.25219	3.17339	1.88542	2.96121	0.210608	0.789976	0.710954	0.076029	0.345904	0.023304	0.162267	0.568034	0.237586	6.45495	5.30397	7.5576	2.21146	1.64178	1.99366	0.194503	1.63122	0.802527	0.469051	0.244095	0.713057	0.288087	0.10145	0.254901
NewGene_10957	mediumpurple	3.31763	2.94897	5.04287	3.27751	1.87705	3.99105	0.988989	2.1601	1.5291	1.02019	0.401254	1.20198	0.897409	1.4692	0.813088	3.80423	3.31351	4.80712	2.2015	3.98122	2.08065	1.00945	1.67851	1.85707	0.744039	0.797505	0.763545	1.08464	0.587245	0.658547
gene-LOC106329600	mediumpurple	4.21063	2.73774	5.06276	2.27512	2.17263	1.94539	0.136739	0.899103	0.37663	0.121837	0.292813	0.099759	0.496397	1.20603	0.149041	2.9386	2.80625	4.50673	1.02711	2.04741	0.939183	0.392139	0.774671	0.716333	0.948478	0.799239	0.324022	0.097926	0.606916	0.100988
gene-LOC106322655	mediumpurple	37.9253	28.903	37.2055	14.4396	9.90295	17.3285	5.9638	8.94664	8.6405	5.96637	7.23382	6.38041	5.77144	5.2338	5.04948	14.0685	24.206	13.7934	11.5805	14.9058	15.9041	8.07067	11.9358	13.2596	7.79019	5.79688	12.6137	7.34298	5.94013	12.2551
NewGene_6143	mediumpurple	0.578518	0.316183	0.308057	0.154859	0.128001	0.051909	0.027856	0.036447	0.121256	0	0	0	0	0	0	0.268323	0.389256	0.693109	0	0.15621	0.066446	0	0	0	0	0.038793	0	0	0	0
gene-LOC106333676	mediumpurple	0.693569	0.845948	0.905196	0.662377	0.313303	0.859454	0.415091	0.330982	0.162889	0.176105	0.073146	0.147338	0.062903	0	0.151442	1.58644	1.7758	1.57953	0.324588	0.496843	0.148182	0.208819	0.537027	0.33133	0.195812	0.257764	0.154742	0.138244	0.056081	0.091995
gene-LOC106333672	mediumpurple	1.81131	1.79164	2.33244	1.05745	0.488724	0.814287	0.919944	0.551778	0.547422	0.486856	0.94206	0.949432	0.988534	0.831709	0.612003	1.89222	2.11205	2.5209	1.11683	0.856059	1.66345	0.442067	0.528149	1.02367	0.82233	0.803103	0.876862	1.25291	0.358489	0.907638
gene-LOC106326235	mediumpurple	0.423527	0.722923	0.7273	0.278201	0.132925	0.157934	0.098594	0.149402	0.201177	0	0	0.091065	0	0	0	0.101782	0.359919	0.151324	0.2384	0.062933	0.457446	0.130191	0.056391	0.047911	0.114718	0.027933	0.315727	0	0	0
gene-LOC106326233	mediumpurple	2.06619	1.64357	1.69552	0.956555	0.851057	1.95472	0.763912	0.668842	0.327752	0.325604	0.268594	0.38308	0.277766	0.516978	0.446821	1.88066	1.36715	2.80116	1.29485	1.34084	1.16546	0.972195	1.28684	1.17579	0.666972	0.548007	0.592433	0.585397	0.640593	0.732551
gene-LOC106325927	mediumpurple	0.657057	0.353589	0.446912	0.237142	0.182699	0.264141	0.095377	0.123925	0.275648	0	0	0	0	0	0.092869	0.097553	0.341484	0.764245	0.192307	0.173512	0.181229	0.209763	0.357613	0.061922	0	0.230501	0.087192	0.101405	0.03525	0.173412
gene-LOC106299628	mediumpurple	7.65311	5.87542	7.13295	3.74691	3.66637	2.38108	1.5418	1.84038	1.01133	1.86118	1.62498	1.67034	1.17948	1.23948	1.11211	4.94639	6.95422	3.48084	2.68037	4.55563	5.2094	0.976154	1.4077	0.65843	1.71437	1.45664	2.26405	1.22885	1.42251	1.18101
gene-LOC106299622	mediumpurple	0.803403	0.55696	0	0.075187	0	0	0	0	0.126071	0	0	0.072795	0	0.467539	0.110612	0.157719	0.34946	0.108973	0	0	0	0	0.195352	0	0	0.084286	0	0.069388	0	0.099933
gene-LOC106325922	mediumpurple	2.16838	1.84835	2.03362	0.758871	0.340864	1.08824	0.231863	0.365588	0.324307	0.199262	0.355702	0.1299	0.055619	0	0.246912	1.76973	1.70216	3.00279	0.793622	1.71869	0.348488	0.300469	0.286388	0.650904	0.1487	0.230724	0.414837	0.145387	0.146986	0.272214
gene-LOC106338668	mediumpurple	2.34602	0.902726	1.61171	0	0	0	0	0.078965	0.100535	0	0	0	0	0	0	1.97731	1.45591	3.41933	0	0.116801	0	0	0	0.02407	0	0	0	0.076654	0	0
gene-LOC106293480	mediumpurple	1.49759	0.96068	0.712676	0.459903	0.295003	0.630605	0.050436	0.628506	0.273431	0.238456	0	0	0.05537	0	0	0.605704	1.39295	1.29345	0.824444	0.242196	1.05044	1.18525	0.713515	1.23949	0.130183	0.071825	0.139193	0.434945	0.108572	0.105403
gene-LOC106294597	mediumpurple	63.2956	102.533	68.885	16.6999	27.5274	15.0951	22.2002	23.6468	25.8866	16.6658	17.0995	7.74433	46.7179	42.6782	33.6587	181.285	85.2166	70.5865	23.43	16.9373	13.779	18.67	18.4786	12.1311	15.1181	6.01855	7.27328	29.593	46.3083	16.9898
gene-LOC106308430	mediumpurple	2.38532	2.65361	3.51395	2.24755	1.73481	1.95124	1.71295	3.26977	2.27255	0.356612	0.254668	0.502722	0.672487	0.572415	0.370268	2.20841	3.45036	2.35591	1.9529	1.40359	1.62466	1.02113	0.929456	2.68932	1.77237	0.284849	2.19005	0.944499	0.468446	1.6998
gene-LOC106302635	mediumpurple	0.725753	1.22989	1.71142	0.532734	0.664789	0.34204	0.211357	0.282722	0.396543	0	0.03898	0.116931	0.037493	0	0	1.60463	2.08829	1.9588	0.366889	0.693974	0.552885	0.206811	0.500604	0.155696	0.124594	0	0.100537	0	0	0
gene-LOC106334956	mediumpurple	1.904	1.46304	2.66337	1.72723	0.953993	1.63492	0.664288	0.991271	0.699168	0.128829	0.059716	0.409568	0.042239	0.369013	0.384404	1.50729	2.08244	2.52408	0.526916	0.835827	0.666027	0.557104	0.920765	0.84882	0.873316	0.471164	0.849312	0.352376	0.197154	0.640712
gene-LOC106334957	mediumpurple	1.1775	0.863006	1.60213	0.619339	0.254162	0.528377	0.066993	0.260112	0.135701	0	0.103492	0	0.205198	0	0.199064	0.333141	1.01145	0.85397	0.198258	0.582497	0.516514	0	0.292899	0.293116	0.080234	0.121488	0.165305	0.087561	0.051353	0.128219
gene-LOC106334950	mediumpurple	8.08307	12.1135	9.19485	2.88321	4.06375	3.45113	1.70823	3.64678	3.27759	1.30157	1.96581	11.2353	0.156345	0.360869	0.70546	6.69544	9.46093	7.37115	2.59611	1.26358	2.79607	1.67833	1.26141	3.22904	4.2986	1.15472	6.63209	0.824139	0.38174	2.78542
gene-LOC106334959	mediumpurple	1.19276	0.663798	0.615071	0.389922	0.507854	1.12247	0.699186	0.54508	0.510861	0.187522	0.235267	0.273262	0.125023	0.044965	0.204292	1.01851	0.954224	1.37885	0.268633	0.555294	0.546775	0.878755	0.546582	0.632477	0.218686	0.554899	0.383746	0.150255	0.267373	0.533103
gene-LOC106336907	mediumpurple	3.97767	4.4952	8.2951	1.1684	0.784946	2.98969	0.432054	1.75936	1.8158	0	0.27825	0.061365	0.049904	0.443581	1.92992	2.46413	4.26638	3.85923	1.79466	3.22923	1.48742	0.167552	0.835825	3.68836	0.771061	1.22479	0.402529	0.291151	0.032269	0.234538
gene-LOC106342625	mediumpurple	0.779935	1.23822	1.17576	0.043453	0.156085	0.161663	0.207222	0.398404	0.429151	0.153407	0	0.097847	0	0.057125	0	0.738431	1.24116	0.622737	0.090168	0.066297	0.032189	0.1296	0.132787	0.354422	0.178777	0.028819	0.515231	0.15391	0	0.315447
gene-LOC106344060	mediumpurple	13.2735	10.9036	16.3002	5.31226	3.84338	4.32132	1.68865	5.23654	4.93918	1.8071	2.71654	1.0388	1.86717	2.35274	2.07938	11.6025	13.7491	9.97937	4.23242	3.92331	4.21035	2.70525	2.85553	4.53569	5.3182	1.09252	4.16	2.61174	0.928743	5.10079
gene-LOC106344069	mediumpurple	1.97443	1.10949	0.888018	0.147874	0.144121	0.140303	0.316907	0.358312	0.238009	0.023226	0.076801	0.262316	0.081069	0.28099	0.226911	0.652964	0.676036	0.589584	0.162799	0.056211	0.112397	0.423885	0.201709	0.143611	0.092106	0.068476	0.265721	0.26344	0.128049	0.298141
gene-LOC106296745	mediumpurple	5.26274	4.57182	4.85825	1.35451	1.00607	1.10138	1.21657	3.13285	3.49159	0.534585	0.625893	0.684678	0.661412	1.53775	1.33634	3.39929	5.32771	2.76359	0.92246	0.919907	1.35196	2.93339	2.99834	3.26725	2.24598	1.08001	2.0216	2.64355	2.15568	2.88224
gene-LOC106343873	mediumpurple	0.998375	1.03179	0.827478	0.182836	0.191742	0.150013	0.10622	0.131803	0.077707	0.03081	0.037098	0.042183	0	0	0	0.581657	0.791224	0.359813	0.057845	0.143904	0.181843	0.053681	0.048605	0.088294	0	0	0.154949	0.047206	0.025913	0.04687
gene-LOC106343875	mediumpurple	3.41618	3.82354	3.89831	1.32902	2.05609	1.17901	0.224726	0.931886	0.524434	0.129059	0.168332	0.082841	0.896489	0.853993	1.09963	5.73869	4.67852	3.37255	0.770036	0.830302	0.851879	0.219112	0.408126	0.511744	0.906612	0.221273	0.55701	0.963877	0.59435	0.076784
gene-LOC106343879	mediumpurple	22.5778	16.2883	20.4735	0.683364	0.150955	1.06363	0.848748	3.35373	3.23339	0.920854	1.08543	1.22622	0.220361	0.643417	0.515019	8.89235	10.017	8.53499	1.07081	0.804036	0.918515	0.81443	0.632944	1.6671	1.32589	0.569415	2.31575	0.913636	1.02386	2.08223
NewGene_6833	mediumpurple	0.485426	0.949895	0.763193	0.037575	0	0.07333	0.031142	0.090921	0.045118	0.051865	0.139084	0.113639	0.029773	0	0.051815	0.228941	0.416739	0.331424	0.090157	0.103	0.076045	0.24609	0.086342	0.110608	0	0	0	0.15341	0.342202	0.0517
gene-LOC106340522	mediumpurple	2.64588	1.23424	0.240192	0	0	0	0.104997	0.313195	0.046192	0.031087	0.054102	0	0	0	0	4.22054	1.7812	4.67355	0.024718	0	0	0.225711	0.418206	0.064859	0	0.023509	0.027833	0	0.081127	0
gene-LOC106340520	mediumpurple	0.30517	0.282202	0.216229	0	0.079234	0	0.393677	0.178902	0.166349	0.141022	0.150547	0.113749	0.077437	0.119897	0.072383	0.403635	0.346998	0.554295	0.030503	0.131274	0	0.099272	0.27118	0.275785	0.070521	0.105444	0	0.090137	0.096566	0.092914
gene-LOC106304337	mediumpurple	0.522957	0.600269	0.539664	0.179314	0.23838	0.128334	0.043042	0.456322	0.143372	0.055963	0	0	0.058408	0	0.176083	0.474709	0.267564	0.506776	0.068642	0.26268	0.113618	0.159535	0.220508	0.084104	0	0.032253	0.22161	0.050588	0.173387	0.044742
gene-LOC106308124	mediumpurple	10.5236	12.0123	8.52718	2.71785	2.42866	2.12815	5.51633	4.54518	5.56606	3.51439	3.30918	4.73371	2.82248	3.96351	3.91094	13.0917	10.0172	12.4232	2.77724	2.99571	2.27944	3.45651	4.72644	4.09506	4.54704	2.7957	3.01774	3.03007	5.89563	5.00896
gene-LOC106341387	mediumpurple	3.8038	3.95086	1.7427	0	0.119134	0.058826	0	0.28473	0	0.043843	0	0	0.915758	0.651566	0	0.347928	2.31277	0.346423	0.248292	0	0	0.181065	0.891862	0.103532	0.615785	0.073696	0.892215	0	0.163443	0
gene-LOC106307157	mediumpurple	3.43539	4.58787	2.8969	2.07687	2.43424	2.23096	3.14579	2.15026	2.01618	1.27255	2.12293	1.74777	0.60674	1.13479	1.21042	6.10149	5.70021	4.91028	1.47134	1.67082	1.29936	1.8366	2.12583	1.50381	1.2755	0.790258	1.30363	1.20292	0.865825	0.895669
gene-LOC106307154	mediumpurple	0.46084	0.648063	1.73138	0.711937	0.941619	0.625541	0.077437	0.694349	0.817974	0.206735	0.330608	0.08316	0.398159	0.280978	0.331083	0.811683	1.90446	0.320953	0.558175	0.324513	0.424267	0.123325	0.871188	0.395267	0.431038	0.252166	0.523887	0.134615	0.165893	0.155505
gene-LOC106307155	mediumpurple	11.0699	9.05353	9.26695	1.4854	3.04379	1.61519	2.70178	3.4819	3.45311	1.70665	1.47289	3.1181	1.11567	0.898685	1.1538	14.0207	10.9324	12.1797	1.4218	0.861341	1.05256	2.2501	1.98905	2.51887	2.83731	1.04997	3.33772	3.52153	1.3371	3.58998
NewGene_14070	mediumpurple	0.408971	0.254743	0.536815	0.090853	0.045249	0.20112	0.10341	0	0	0	0	0	0	0	0	0.543307	0.477771	0.159852	0	0.352459	0.196538	0.1755	0.096394	0.021952	0	0	0.152697	0	0	0
gene-LOC106314250	mediumpurple	1.91184	2.34459	3.21279	0.855555	0.925549	1.09227	0.117231	0.282595	0.481172	0	0.143929	0	0.085312	0.128351	0.113834	2.39322	2.73551	2.89881	0.654204	1.14829	0.811571	0.283494	0.457653	0.599221	0.2808	0.174157	0.371484	0.392645	0.24777	0.137723
gene-LOC106317502	mediumpurple	0.944014	1.33475	1.69532	0.424811	1.03459	0.405386	0.092789	0.114567	0.064182	0	0.136836	0	0.500346	0.358115	0.120589	0.899538	1.96682	0.708217	1.09206	0.337005	0.643521	0	0.405549	0.268939	1.01309	0.086937	0.607507	0.069162	0.173424	0
gene-LOC106337173	mediumpurple	16.2332	20.4309	13.6465	4.90442	4.81911	2.87033	13.8753	8.54333	11.3828	9.50176	5.73527	5.32091	4.28441	4.88164	6.69888	24.8074	19.6539	21.7559	3.32908	2.72851	2.81722	10.6976	8.95478	5.59899	3.74341	2.97539	4.17597	7.95942	11.3113	10.0278
gene-LOC106337177	mediumpurple	3.51313	3.85369	3.22074	0.327841	0.932332	0.584974	1.65818	0.340007	0.53782	0.261151	0.166162	0.867496	0.073193	0.886812	0.475065	2.1289	2.63983	1.9901	0.310206	0.482477	0.447212	1.20205	0.258319	1.21206	0	0.548367	0.74974	1.57977	0.941765	0.421178
gene-LOC106337176	mediumpurple	9.22751	16.0914	13.9904	3.76179	5.51883	5.83903	0.146875	3.32216	2.18542	0.138764	0	0.273149	0	0.112472	0.053061	6.02316	18.1316	6.14453	4.01154	1.32687	3.8223	0.429155	0.376964	4.48782	3.36247	0.187042	6.73727	1.11465	0.43678	1.51527
gene-LOC106300686	mediumpurple	1.29478	0.685471	0.620711	0.643637	0.188666	0.35317	0.083508	0.335464	0.118622	0.235226	0.029278	0.2084	0	0.043171	0.082098	1.31989	0.931751	1.40157	0.579616	0.397883	0.409647	0.262976	0.147373	0.269259	0.114316	0.210675	0.134645	0.31299	0.098685	0.107329
gene-LOC106293648	mediumpurple	0.192344	0.572823	3.4803	1.42398	2.38429	0.753326	0.056259	1.2819	1.1767	0.048518	0.596171	0	1.06016	0.314844	0.697143	1.65308	6.16261	0.142939	1.38751	0.073666	0.322675	0.185432	1.1801	0.50019	1.55669	0.102046	0.73029	0.16924	0.447478	0.098421
gene-LOC106310696	mediumpurple	0.29095	0.695812	0.666409	0.041289	0	0.143098	0.073077	0.156956	0.122531	0	0	0.063677	0	0	0	0.376319	0.234943	0.357489	0	0.049044	0.032402	0.119967	0.317135	0.199908	0	0	0.089969	0.143414	0.082101	0.044671
gene-LOC106322065	mediumpurple	10.9673	13.8719	11.7307	6.79009	8.39983	4.92545	3.70542	2.06329	2.58292	1.27523	2.69777	1.43892	3.62022	2.67924	3.84861	13.6197	10.4463	9.92948	6.79771	4.87861	5.3756	2.78208	3.34312	2.09156	1.99911	1.83617	2.31464	1.98321	1.88845	1.31876
gene-LOC106292519	mediumpurple	61.3509	83.064	95.311	45.8512	53.2419	61.9112	6.29205	19.1104	14.4153	9.24505	13.0224	24.1569	7.05339	11.0897	11.1941	88.3801	134.827	108.771	35.3965	32.3295	43.8695	11.4358	11.4257	21.2573	25.9479	9.89914	34.9731	15.5718	1.61919	20.661
gene-LOC106325591	mediumpurple	0.886346	0.553145	0.673921	0.308258	0.414269	0.32097	0.288849	0.260787	0.292413	0.04882	0.074483	0.121239	0.555406	0.179092	0	0.604821	0.313342	0.562427	0.407007	0.376348	0.278588	0.152456	0.433843	0.156566	0.046999	0.129035	0.234788	0.075798	0.108198	0.100188
gene-LOC106311616	mediumpurple	1.3143	1.90301	1.21268	0.542863	0.687157	0.604799	0.799461	0.736745	0.799042	0.311407	0.186982	0.568839	0.46212	0.399719	0.074076	0.627251	0.890978	0.539016	0.427782	0.485369	0.619306	0.740134	0.760353	0.524458	0.347935	0.225148	0.537734	0.45403	0.572548	0.517237
NewGene_16084	mediumpurple	1.28122	0.707463	0.708825	0.377923	0.375686	0.244019	0.206883	0.303362	0.230359	0.046193	0.041571	0.07858	0	0	0.027025	0.951386	0.843369	0.847314	0.343307	0.201409	0.258341	0.163187	0.469037	0.228713	0.08507	0.038601	0.07362	0	0.09797	0
gene-LOC106328744	mediumpurple	1.87343	2.17752	1.76309	0.876779	1.07903	0.744093	0.4691	0.711669	0.706949	0.349097	0.435777	0.282483	0.249463	0.801756	0.338601	0.995446	1.99527	1.26415	0.875898	0.532489	0.641824	0.421743	0.548989	0.891926	0.791151	0.370144	0.718372	0.509617	0.720459	0.94094
gene-LOC106337990	mediumpurple	1.75639	0.85398	2.44261	0.207999	0.195284	0	0.026156	0	0.155346	0.005039	0	0	0	0	0.056376	1.1809	1.54	1.29077	0.09567	0	0.119335	0	0.050725	0.057907	0	0	0.050765	0.094479	0	0.045808
gene-LOC106337996	mediumpurple	22.5456	24.7933	20.7793	7.37763	6.91178	10.7357	6.05346	8.41429	5.85304	5.07548	7.79432	13.0297	7.24838	7.7898	9.55664	17.738	28.7603	18.3915	6.86644	11.1533	8.1098	7.98968	10.9853	10.2207	7.23305	8.27246	12.8204	12.8297	4.71132	13.3928
gene-LOC106335849	mediumpurple	1.4833	1.38975	1.714	0.292375	0.314926	0.127533	0.316335	0.363398	0.530602	0.152903	0.193629	0.083007	0	0.107648	0.129157	1.74392	1.56656	1.85002	0.398573	0.497743	0.436057	0.511947	0.609723	0.883903	0.343544	0.238715	0.421132	0.208846	0.230712	0.369053
gene-LOC106294915	mediumpurple	1.05436	1.16654	1.12558	0.620571	0.289184	0.537779	0	0.22416	0.361804	0	0.209443	0.251425	0.32945	0.231145	0.340116	0.439308	0.950976	0.55628	0.182125	0	0.179308	0.241477	0.118539	0.327355	0.331125	0.258618	0.16811	0.515492	0.044948	0.552946
gene-LOC106332315	mediumpurple	1.98683	1.97583	2.55895	1.12321	0.55124	1.30927	0.315432	0.523668	0.484084	0.090222	0.074553	0.144962	0.319023	0.121701	0.147144	1.9958	1.71893	2.47884	0.574523	1.25205	0.292682	0.420678	0.648649	0.29303	0.047771	0.126599	0.231559	0.342084	0.120712	0.163766
gene-LOC106321743	mediumpurple	1.57882	1.11672	1.03409	0.022864	0	0.024	0.042024	0.112506	0.114415	0	0.075163	0	0	0.041742	0.039239	1.32213	0.790993	1.53184	0.025342	0	0.05066	0.148252	0.027785	0.245926	0	0.047553	0.027971	0.096987	0.04942	0.113139
gene-LOC106321742	mediumpurple	0.724322	0.837222	1.73196	0.376656	0.337153	0.465701	0.068409	0.037352	0.251124	0	0	0	0	0.054034	0.101586	2.06044	1.57894	2.35169	0.385522	0.448944	0.47973	0	0	0.033642	0	0	0.30738	0	0.080179	0.045889
NewGene_4117	mediumpurple	9.17465	8.71396	10.7451	2.62643	1.94594	2.33513	2.3211	4.0999	5.18384	1.38001	1.52704	1.31501	0.581573	0.591416	0.657543	10.82	9.4378	8.85771	2.10667	2.21986	1.95367	3.23387	4.25151	4.69964	4.93302	1.5407	4.89601	2.50227	2.53511	3.25087
gene-LOC106322805	mediumpurple	2.43838	0.997745	2.8386	0.478918	0.030003	0.248967	0.115953	0.051578	0.610998	0.789537	0.231031	0.146474	0.533164	0.582675	0.449118	0.152566	2.15566	0.722802	0.599043	0.361434	0.305007	0.504092	0.485986	0.283678	0.468496	0.088952	0	0.089036	0.122239	0.160507
gene-LOC106333199	mediumpurple	0.785558	0.761494	0.449964	0.300124	0.522388	0.450186	0.119856	0.288122	0.373373	0.232503	0.309716	0.059351	0.737389	0.384801	0.137733	1.40409	0.939252	2.16966	0.266232	0.278269	0.300898	0.27818	0.270837	0.273566	0.366056	0.233966	0.455149	0.042484	0.186378	0.083486
gene-LOC106327357	mediumpurple	0.400611	0.357679	0.330798	0.171014	0.12548	0.134861	0.140353	0.130075	0.149632	0.029843	0.065859	0.098262	0.094055	0.088705	0.031289	0.662737	0.596744	0.628601	0.154743	0.183534	0.120697	0.195462	0.165654	0.180372	0.263338	0.128097	0.171544	0.122495	0.044488	0
gene-LOC106333732	mediumpurple	0.742636	0.219113	1.49833	0	0.441807	0.32122	0.211676	0.149302	0.145463	0	0	0	0.167215	0.397323	0.268873	0.133572	1.66627	0.213332	0.436582	0.2076	0.354795	0	0.348077	0.075082	0	0.265347	0	0.143844	0.611365	0.067758
gene-LOC106330428	mediumpurple	3.25978	3.60423	4.39531	0.748973	0.371685	0.721182	0.05074	0.314266	0.361163	0.122202	0.026198	0	0.12819	0.270096	0.050137	2.96579	3.12336	3.93917	0.460832	0.599055	0.478288	0.09343	0.27701	0.542874	0.081313	0.191529	0.275366	0.023121	0.040017	0.134278
gene-LOC106304682	mediumpurple	24.6219	21.5711	25.7808	16.7951	8.17132	20.5947	6.29402	8.82406	5.64588	2.31661	1.26149	0.898415	2.80959	2.76333	2.99647	53.5059	33.5341	56.7453	8.64492	16.2993	9.52553	6.9108	11.0226	8.35276	2.95641	3.08495	4.30045	5.65698	2.40606	2.83757
gene-LOC106304680	mediumpurple	0.611649	0.822411	0.233016	0.112025	0.303104	0.425305	0	0.181187	0.173269	0.191581	0.050155	0	0.226985	0	0.122654	0.586978	0.669169	0.907377	0.252484	0.166024	0.201381	0.2498	0.353317	0.094902	0.10118	0.199824	0.188149	0.091886	0.038611	0.21741
gene-LOC106327975	mediumpurple	49.6145	48.2609	54.2368	11.9364	13.9588	14.4891	14.5014	27.7506	23.1979	8.69565	8.23423	14.4665	7.67028	6.90513	7.16692	36.407	51.0222	38.4261	17.2896	16.0206	13.3875	15.646	20.9729	26.59	19.0939	8.14492	23.4146	15.8639	4.50142	16.3677
gene-LOC106331777	mediumpurple	43.4682	20.8639	34.6815	15.3096	10.1576	14.0002	9.33144	9.56584	6.3068	2.64576	1.50999	1.55407	1.26673	1.46833	3.40663	16.8293	40.5205	20.7272	6.88961	7.62179	8.14527	5.49627	6.58539	8.20328	3.26622	2.93541	3.72828	7.46173	4.46769	4.51694
gene-LOC106326007	mediumpurple	0.398146	0.466491	0.293872	0	0.082046	0.055754	0.223511	0.050274	0.183341	0.107926	0.055023	0.096705	0.053071	0	0	0.207706	0.101091	0.045229	0.214311	0	0.281542	0.240859	0.127584	0.04817	0	0.055418	0.151616	0.120652	0.050131	0.088265
gene-LOC106293365	mediumpurple	2.89159	3.96466	3.42574	0.537941	1.57951	0.847247	0.639157	0.316371	0.284102	0.220897	0.292662	0.246584	0.68201	0.218322	0.293302	2.94083	3.50084	2.41654	0.570296	0.400283	0.39472	0.148246	0.304622	0.298227	0.144351	0.175739	0.234518	0.507952	0.385978	0.319996
gene-LOC106293364	mediumpurple	16.4596	20.1353	22.8442	4.58788	4.02883	4.87232	7.69133	14.3871	17.7719	8.13266	5.76522	13.9113	2.59955	2.49195	1.89878	19.4145	19.1579	15.4366	4.53126	4.37729	2.26829	11.0718	8.56699	16.7759	8.78256	2.39225	11.162	5.1892	6.83203	11.7674
gene-LOC106309623	mediumpurple	2.91628	5.14128	8.76694	2.14282	0.806373	3.35313	0.026558	0.915157	0.300756	0	0.174935	0	0.048866	0	0	0.533785	2.31037	1.02961	1.3152	2.84463	0.919884	0.226369	0.383134	0.656074	0.870009	0.677148	0.176276	0.230424	0.036806	0.115639
NewGene_6535	mediumpurple	0.349678	0.636162	0.757984	0.312277	0	0.404705	0	0.186447	0.166373	0	0	0.116905	0	0	0.422995	0.191242	0.34856	0.542729	0	0	0.210298	0	0.399813	0.505066	0	0.073055	0	0.3232	0.147858	0.48387
gene-LOC106342102	mediumpurple	5.02561	4.2735	3.89882	0.577275	0.417948	0.444104	0.555787	3.20546	3.44521	0.275981	0.349621	0.703168	0.666208	0.818598	0.975477	2.37817	3.00353	2.7563	0.416557	0.373674	0.360958	1.05427	1.54114	2.76119	1.67878	0.357255	1.83029	1.16541	0.822865	1.61793
gene-LOC106343682	mediumpurple	11.3232	9.42731	14.8115	3.17484	2.35359	2.50935	0.165191	1.21926	0.880251	0.251891	0.355312	0.097952	0	0.161283	0.219188	8.43617	11.3028	7.90172	1.31448	1.92771	3.369	0.090511	0.268258	1.08487	2.41329	0	1.37956	0.11234	0.173283	0.559567
gene-LOC106343538	mediumpurple	5.50271	1.42868	4.70148	0.780795	1.34015	2.3366	0.758096	1.80152	2.06985	0.509644	0.33374	0.631049	0.421872	0.856112	0.352054	1.07124	3.85393	1.71479	2.3169	2.01167	0.564337	0.986027	0.903833	1.24225	1.52695	0.806027	1.64903	1.6892	1.08679	0.829346
gene-LOC106342485	mediumpurple	14.6916	14.9442	11.1116	2.96162	2.78216	2.74936	5.52587	5.84591	4.75994	3.35181	2.43349	6.71856	5.42406	4.85221	6.48686	12.8675	13.8971	12.8415	2.46482	2.72817	2.17984	5.0648	4.2563	4.85042	3.30346	1.70711	3.11554	12.4888	6.78158	10.4745
NewGene_15231	mediumpurple	0.507714	0.573988	0.448727	0.219177	0.204269	0.117329	0	0.410025	0.331895	0	0	0	0.050212	0	0	0.218038	0.207089	0.37584	0.140969	0.244395	0.21144	0.128923	0.087655	0.290811	0.218475	0	0.209966	0.155929	0.180287	0.162681
gene-LOC106319783	mediumpurple	1.00445	0.738117	0.968993	0	0	0	0.220194	0.074815	0.151869	0.078829	0	0	0	0.069503	0.206971	1.15321	0.816575	0.912493	0	0	0	0.114776	0	0.171855	0.13027	0.112016	0.440299	1.00978	0.832062	0.21861
gene-LOC106310037	mediumpurple	3.93108	1.91794	3.46915	1.43466	1.75177	1.88593	0.444155	2.51535	1.43837	0.73124	0	0.216477	0	0	0.253128	1.85217	1.97231	1.40529	1.90714	1.86173	1.77531	0.768878	0.858391	1.78141	1.9338	0.852164	3.05056	1.6442	0.587945	1.45157
gene-LOC106332455	mediumpurple	0.471321	0.321647	0.599297	0.034742	0	0	0.061769	0.028572	0.051706	0.038129	0	0	0	0.088014	0	0.208	0.490005	0.321202	0	0.090259	0	0	0	0.028459	0.053427	0.034715	0.04084	0.082645	0	0
gene-LOC106332451	mediumpurple	0.275146	0.068631	0.515867	0.284613	0.226418	0.177428	0	0.369309	0.210455	0	0	0	0	0	0	0.132424	2.48455	0.296837	0	0	0.481505	0	0.21797	0.40527	0.089613	0	0	0	0.239227	0.081787
NewGene_1223	mediumpurple	0.395702	0.770789	0.680156	0.184966	0.374752	0.076684	0.586687	0.147817	0.574259	0.244781	0.319609	0.236582	0	0.190958	0.176021	1.00558	0.485341	0.812925	0.533746	0.410358	0.20723	0.461768	0.212743	0.24804	0.11867	0.245695	0.063135	0.304879	0.205199	0.311177
NewGene_395	mediumpurple	0.779716	0.473428	0.83691	0.160811	0	0	0.201641	0.210342	0.174806	0.092236	0.136544	0.033863	0.13073	0	0.171179	0.888956	0.976665	0.564728	0.152545	0	0.148228	0.158135	0.055563	0.253627	0	0	0.164669	0	0.11486	0.169301
NewGene_393	mediumpurple	3.47015	0.160347	0	0.15445	0	0.2707	0.191973	0.176073	0.247722	0.306498	0.207531	0.108598	0	0	0.08353	1.37576	1.43824	2.34397	0.71158	0.520214	0.092112	0.689124	0.288068	0.262237	0	0.227654	0	0.294661	0.147045	0
gene-LOC106300111	mediumpurple	2.08357	1.77715	3.14142	1.01204	1.01444	1.0261	0.088186	0.293305	0.643477	0.098681	0.115708	0.081505	0.643452	0.213833	0.222243	2.0157	2.08469	2.87623	0.594169	0.873836	0.406902	0.132125	0.677553	0.5465	0.287181	0.248442	0.259713	0.331275	0.280391	0.062929
gene-LOC106327013	mediumpurple	28.7162	22.9581	22.9673	7.84843	7.28327	7.86254	4.35892	5.92074	4.9314	3.80589	4.39698	2.71192	5.60726	5.0764	3.54179	26.8553	21.6095	22.4499	4.8467	6.29481	5.83789	2.54341	3.59121	3.61166	2.87288	2.21238	3.84148	3.65153	2.80522	2.36102
gene-LOC106309061	mediumpurple	0.818002	0.495206	0.514825	0.150322	0.137113	0.36137	0.037053	0.064848	0.035003	0	0	0.031302	0.053323	0	0.048457	0.474352	0.470418	0.687686	0.156826	0.054066	0.104623	0.066135	0.250623	0.036998	0.032299	0.111565	0.028608	0.043983	0	0.039912
NewGene_12516	mediumpurple	0.646298	0.325452	0.596469	0.235958	0.125489	0.295898	0.366073	0.227156	0.378692	0.039994	0	0.072609	0.071602	0	0	0.513464	0.294184	0.450173	0.055581	0.131325	0.076938	0.157379	0.170204	0.072492	0.163752	0	0.236899	0.158309	0	0.186829
gene-LOC106300802	mediumpurple	0.327998	0.364887	0.656776	0.139241	0.083796	0.110583	0.060071	0.377774	0.222363	0.042203	0.057174	0.01685	0.085409	0.126996	0	0.655428	0.473104	0.359398	0.142987	0.167121	0.132897	0.087825	0.07513	0.228986	0.103842	0	0.177159	0.214861	0.028601	0.142267
gene-LOC106300809	mediumpurple	209.737	198.421	147.521	46.9508	58.606	22.2114	87.9993	114.189	118.269	53.3779	41.8105	41.1245	38.9791	54.5346	82.8415	355.042	262.208	291.456	40.9051	26.1337	29.1294	80.1544	65.0611	64.9729	52.1533	14.5275	44.7417	63.7665	49.0658	47.0125
NewGene_13648	mediumpurple	0.8806	1.20443	1.57405	0.633042	0.582308	0.485685	0.143663	0.216553	0	0	0.084569	0.22279	0.142085	0.132488	0.073921	0.68592	0.667199	0.562201	0.514921	0.408193	0.426497	0.2308	0.12213	0.181848	0.077988	0.041671	0.191813	0.168599	0.032948	0.313119
gene-LOC106297099	mediumpurple	0.405312	0.107822	0.152125	0.106444	0.186555	0	0.04583	0.129667	0	0	0	0.075139	0	0.05264	0.138717	0.083592	0.358058	0.306128	0.163061	0.209704	0.046206	0.23927	0.114633	0.385285	0.110758	0	0.184105	0	0	0.091748
gene-LOC106295444	mediumpurple	385.767	334.599	298.092	53.4844	44.4063	67.5373	74.9216	122.898	73.7453	65.0665	108.336	183.836	32.3606	88.8338	165.112	275.021	304.367	292.977	37.0255	51.4581	46.3374	77.5465	102.903	106.882	126.13	124.469	146.3	167.245	22.7496	156.473
gene-LOC106315800	mediumpurple	0.724611	0.548783	0.600642	0.168034	0.289991	0.179732	0.041305	0.140813	0.093683	0.06509	0.058683	0.070467	0.077309	0.39895	0.133503	0.286227	0.405587	0.572801	0.287569	0.151852	0.352695	0.068874	0.064407	0.166203	0.051423	0	0	0	0.030891	0.097337
gene-LOC106316573	mediumpurple	0.261185	0.169275	0.255346	0.175959	0.243115	0.29244	0.180335	0.164377	0.097979	0.028483	0.055316	0	0.120907	0	0.033992	0.25906	0.165074	0.212239	0.137548	0.101925	0.142361	0.03493	0.058572	0.167722	0	0.087183	0.124516	0	0.019811	0
gene-LOC106316574	mediumpurple	1.6919	0.98387	0.800163	0	0	0	0.103717	0.422921	0	0	0.301377	0.163594	0	0	0.205622	2.11395	1.44633	1.54755	0	0	0	0.607811	0.261323	0.453806	0.128714	0	0.382423	0.48045	0.799439	0.721426
NewGene_12196	mediumpurple	0.125708	0.307959	0	0.011521	0.117669	0	0.33887	0.288636	0	0.045283	0.039917	0.085415	0	0	0	0.58084	0.248941	0.43822	0	0.176397	0.172352	0.305783	0.103916	0	0	0	0	0	0.049553	0.331905
gene-LOC106313894	mediumpurple	0.55631	1.27627	0.286204	0.136871	0.626951	0.473628	0.597067	0.206117	0.32589	0.03655	0.0663	0	0.168813	0.181169	0.201706	1.10218	0.224576	0.832139	0	0.184606	0.120633	0.265588	0.109933	0.193186	0.035402	0	0.094478	0.039081	0.129594	0
gene-LOC106302234	mediumpurple	0.993659	0.586846	0.180089	0.292885	0.197384	0.196638	0.10889	0.160384	0.056993	0	0	0	0.049365	0	0.041825	0.724901	0.704976	0.605177	0.078936	0.222538	0.133365	0.058222	0.018775	0.079035	0	0.074156	0.038136	0.03364	0	0
gene-LOC106343047	mediumpurple	97.8634	139.43	96.6705	29.0386	56.9452	15.2351	32.9917	20.5471	18.2433	11.2328	11.2719	6.25091	5.73218	9.57501	14.9036	235.501	110.683	94.1289	7.53888	8.45919	7.76259	9.52709	12.2534	6.53089	6.53443	3.46828	7.59778	8.18045	13.733	10.9826
gene-LOC106301763	mediumpurple	1.99223	2.67485	2.29075	1.20433	1.15445	1.28061	1.16736	0.619849	0.82478	2.27274	1.11722	2.14594	2.44641	1.20931	1.29416	2.31178	4.06811	3.31844	1.08648	0.925681	0.463422	1.70456	1.04957	0.803823	0.651784	0.999103	1.2182	0.539402	0.414639	0.752174
gene-LOC106330623	mediumpurple	0	0.28789	0.506277	0.020984	0.12253	0.029542	0.108304	0.233409	0	0.147702	0.111181	0	0.444299	0	0.157489	0.580987	0.194265	0.535444	0.094226	0.019619	0.128935	0	0.180348	0.105951	0	0	0	0.441513	0	0.359572
gene-LOC106311138	mediumpurple	1.37356	11.7412	6.87284	0.730987	12.5717	0.322965	5.66044	1.27217	5.42096	1.54514	0.15578	0.242737	0	0	0	30.1248	5.60508	11.2269	9.26973	2.38919	3.94439	0.491399	0.715337	0.25947	0	0	0.102407	0.109533	1.77151	1.46277
gene-LOC106331574	mediumpurple	0.628592	0.755873	1.5724	0.426681	0.415085	0.192007	0.412735	1.36669	1.21746	0.078734	0.189731	0.480929	0.161464	0.203134	0.344509	0.423586	1.21737	1.06576	0.233409	0.210246	0.255008	0.614822	0.467164	1.04001	0.828471	0.140181	0.439591	0.447919	0.394111	0.825916
gene-LOC106330195	mediumpurple	0.290422	0.116103	0.343355	0.088564	0.050568	0.126552	0	0.223176	0.082209	0	0	0.041935	0	0	0	0.248758	0.31724	0.585673	0.136931	0.091758	0.094243	0	0.190504	0	0	0	0	0.054951	0	0
gene-LOC106322637	mediumpurple	2.3249	2.76558	2.52496	0.323155	0.531985	0.808163	1.39868	1.3079	1.84383	0.948701	0.635697	1.36226	0.333209	0.579839	1.11965	1.81015	2.42222	1.9315	0.62884	0.766301	0.585111	1.45549	1.23269	1.53343	1.00568	0.579307	1.07024	0.65603	1.05426	1.57926
gene-LOC106337205	mediumpurple	6.8859	5.48642	7.22702	1.48086	1.9379	2.75235	2.25895	2.8156	2.73198	0.137575	0.399116	0.088309	1.15876	1.36992	1.52131	6.10672	6.66603	4.94018	1.38077	1.91856	1.07409	1.41639	1.52559	1.92555	1.03221	0.503539	0.470344	1.93501	1.38385	1.33083
gene-LOC106312449	mediumpurple	16.0319	19.4425	14.8487	3.96334	4.18347	4.0325	2.85402	5.96887	5.30307	1.95624	1.51797	1.33795	4.17453	3.46707	4.62449	14.0895	16.8665	12.155	2.40324	3.88364	3.8977	2.65032	3.36157	4.61153	2.57216	1.97815	3.16194	6.59191	4.10417	2.64864
NewGene_12043	mediumpurple	1.57107	1.26907	1.29358	0.792042	0.465214	0.37223	0.088977	0.217142	0.11466	0.192072	0	0.121323	0	0	0.050204	1.59372	1.12134	1.49566	0.996454	0.640883	0.672822	0.137253	0.094011	0.159361	0.040065	0	0.082857	0.081598	0	0
gene-LOC106336920	mediumpurple	5.20482	9.67295	9.66875	4.93655	5.63173	2.68547	1.40692	2.36204	1.56454	1.29575	1.22413	1.80394	1.02291	1.5217	0.814332	1.99028	6.81632	4.26369	2.59036	2.28065	3.38137	1.52554	1.53112	2.44912	2.12485	0.964555	3.25213	1.45028	0.855188	1.58636
gene-LOC106320705	mediumpurple	1.12167	0.717762	1.86157	2.06842	1.31286	0.95177	0.729614	1.51353	2.14115	0.388317	0.309264	0.42933	0.570903	0.519365	0.219507	1.39314	2.2053	1.28411	1.00151	0.725174	0.603508	0.600206	0.704916	0.650586	0.804427	0.253105	0.584282	0.61656	0.334077	0.357039
gene-LOC106296230	mediumpurple	0.190973	1.11146	0.230203	0	0.06994	0.053551	0.061317	0.070493	0.060927	0	0	0.016901	0	0	0	0.536018	1.09911	0.130983	0.206972	0.123496	0.188685	0.104977	0	0.043571	0	0.018405	0	0.024556	0.108724	0.026933
gene-LOC106296231	mediumpurple	1.31664	1.14204	1.11523	0.521503	0.75553	0.681062	0.297833	0.347186	0.433279	0.143154	0.082037	0.174607	0.261532	0.105268	0.078344	1.68343	1.2738	1.24374	0.706891	0.47111	0.535537	0.255985	0.320822	0.227701	0.107174	0.161841	0.29707	0.149137	0.17766	0.178074
gene-LOC106328282	mediumpurple	6.3302	5.84768	7.69679	1.4329	1.59062	1.00562	1.46497	0.942841	0.825986	3.51795	2.56506	3.94797	0.198837	0.915059	2.59737	4.4731	4.87398	3.77198	1.54127	0.759729	1.14664	1.0661	0.787999	1.14783	3.82148	3.22043	2.6061	3.01407	1.46092	4.05834
gene-LOC106328286	mediumpurple	1.66398	2.05946	2.65199	1.3727	1.71284	1.47399	0.780175	3.26461	1.18511	0.606501	0.646743	0.041437	0.442806	0.316744	0.258919	2.98651	3.72097	1.97458	0.776336	0.702843	0.859181	0.402305	0.228039	1.05633	1.71889	0.244796	2.01473	0.992721	0.133498	0.170482
gene-LOC106313423	mediumpurple	382.011	407.415	296.253	71.1633	92.3286	63.5373	193.63	138.342	146.686	141.283	168.85	124.074	118.718	113.085	125.776	369.718	286.892	350.575	138.233	73.4709	99.1899	170.116	143.293	136.104	132.848	133.365	133.969	117.273	136.718	148.421
gene-LOC106313428	mediumpurple	0.262081	0.469838	0.781627	0.159455	0.52356	0.458711	0	0.118009	0.044619	0	0	0	0	0	0	1.0261	0.900228	1.33123	0.469578	0.178825	0.438072	0.044249	0.086394	0.433764	0.119721	0	0.301144	0	0	0.04337
gene-LOC106332128	mediumpurple	47.8882	0	0	5.76844	0	0	0	0	0	0	0	22.1346	0	0	0	0	45.2039	0	0	0	0	14.1022	14.072	0	23.7261	0	0	0	0	0
gene-LOC106318275	mediumpurple	0.182647	0.034694	0.201139	0.120216	0.04174	0.284965	0.148074	0.062356	0.117693	0.059827	0.066715	0.050147	0.026872	0	0.122346	0.255667	0.33853	0.401288	0.082567	0.096852	0.076294	0.112023	0.108033	0.052501	0.050919	0.022649	0.114232	0	0.028424	0.139615
gene-LOC106295732	mediumpurple	2623.42	1946.66	2301.37	206.895	196.857	219.115	125.469	489.506	464.666	91.3011	81.2097	139.705	47.5406	76.6143	100.451	1237.52	1342.06	1221.26	140.885	189.911	199.53	245.623	354.3	299.58	207.12	32.9163	274.275	125.154	54.8393	160.165
gene-LOC106324802	mediumpurple	1.45108	1.51918	0.883429	0.612814	1.65733	0.719605	0.860966	1.12125	0.58979	0.361029	0.392076	0.373825	0.646465	0.371979	1.07761	1.81684	1.64601	1.67653	1.65921	0.964671	1.4238	0.51577	0.673134	0.957131	0.427264	0.145262	0.942125	0.152867	0.133464	0.397718
gene-LOC106330717	mediumpurple	0.289176	0.732096	0.41144	0.151067	0.230762	0.278469	0.284595	0.26637	0.238255	0.051275	0.227377	0	0	0.111034	0.165458	0.458712	0.586762	0.494388	0.277217	0.166115	0.198835	0.272729	0.154508	0.307262	0	0	0	0	0.370385	0.121133
gene-LOC106301030	mediumpurple	0	0.099564	0.704444	0.142345	0.252791	0.043021	0.049824	0.393331	0.379747	0	0.032837	0	0.189446	0.082676	0.138572	0.466704	1.31934	0.037512	0.064667	0	0.039819	0.053866	0.230013	0.055515	0.194361	0	0.090503	0.033455	0.029659	0
NewGene_621	mediumpurple	0.432408	0.200704	0.50349	0.44559	0.242854	0.358031	0.055281	0.21168	0.092173	0	0.056384	0.032019	0	0	0	0.454134	0.632055	0.480076	0.189191	0.118855	0.242704	0.084252	0.29567	0.098946	0.065156	0.037689	0.04791	0	0.042513	0.182555
gene-LOC106295733	mediumpurple	6.95645	6.82544	7.07543	6.21696	1.39987	1.07736	1.31348	1.55745	7.48094	0.277706	0.099409	0.239203	0.169246	0.45664	0.067251	4.48327	7.84739	9.36163	0.715016	2.39957	1.03445	1.4046	1.41283	0.555524	0.87028	0.278999	1.64817	0.284424	0.82857	0.349589
gene-LOC106298549	mediumpurple	49.7537	47.7843	37.9199	1.45057	1.2372	1.93766	3.50645	4.80322	4.6825	2.85277	2.65644	5.50193	1.60448	3.70678	8.09947	36.5491	27.9413	24.7572	1.04774	1.35129	1.35218	5.81295	4.33587	4.96204	2.41316	2.14108	2.54612	8.61044	8.91308	7.62104
gene-LOC106306435	mediumpurple	1.68177	3.01331	1.58451	0.229402	0.296236	0.263598	0.048749	0.257875	0.247973	0.030336	0.027606	0.045823	0.027132	0.152552	0.066167	1.37251	3.79691	1.21056	0.256138	0.157717	0.374123	0	0.061143	0.567222	0.15685	0.041904	0.224296	0.321329	0.077457	0.389222
gene-LOC106313474	mediumpurple	24.7582	29.0744	28.8697	11.3042	10.7551	12.8588	8.4087	17.4976	17.3737	4.84471	5.34424	10.7902	5.90271	8.06717	10.0008	23.9269	36.8994	27.8217	7.84889	7.93857	10.5229	10.8401	10.7572	18.7953	18.6349	5.29903	23.6615	16.8162	11.505	17.6455
gene-LOC106334461	mediumpurple	0.749677	0.997209	0.619516	0.054956	0	0	0	0.045728	0	0	0	0	0.033678	0.097815	0.266807	0.648036	0.613358	0.602495	0	0	0	0.083161	0	0.048307	0	0	0.21415	0	0.350935	0
gene-LOC106342560	mediumpurple	4.18442	4.04641	5.15992	3.46931	2.13785	4.22298	1.92321	4.88467	4.74303	1.21302	1.57777	1.24831	1.27201	1.39965	2.10827	7.08447	8.78704	6.624	2.49693	3.14745	3.09946	3.76032	4.86729	6.13318	5.35074	1.76969	5.00927	3.43098	1.096	2.03131
gene-LOC106342562	mediumpurple	0.274945	0.335376	0.340688	0.175964	0.084537	0.344126	0.090041	0.043548	0.199947	0	0	0	0	0	0.049278	0.504023	0.448604	0.568167	0.114126	0.19826	0.193886	0.085156	0	0.087183	0.05727	0	0.119802	0.092916	0.373745	0.150055
NewGene_11322	mediumpurple	0.328957	0.21026	0.359439	0.142901	0.188448	0.153691	0.085602	0.126525	0.083772	0	0	0.02871	0	0	0	0.217928	0.792492	0.197326	0.155527	0	0.052371	0.059358	0.093088	0.157402	0.058645	0	0.030384	0	0.021736	0
gene-LOC106341149	mediumpurple	1.05468	0.542668	0.527478	0.301335	0.188631	0.510813	0.10414	0.246159	0.091332	0.075185	0.026072	0	0.081619	0.146367	0.036786	0.933392	0.892832	0.879147	0.186203	0.195914	0.177534	0.031481	0.185884	0.238378	0.112429	0.068803	0.099783	0.041197	0.066981	0.030553
gene-LOC106323849	mediumpurple	47.5276	45.3185	56.178	4.90734	4.39793	5.44164	4.7344	3.05049	4.88067	4.66426	3.17913	5.07474	3.76481	3.48898	2.80621	41.031	41.078	42.5063	5.27537	7.99712	6.45262	4.4879	6.45156	6.5931	10.2151	7.33062	8.69069	6.03488	3.86828	6.29152
gene-LOC106301168	mediumpurple	0.24708	0.290887	0.28266	0.046401	0.080527	0.058909	0.048362	0.185822	0.100002	0.016753	0.059032	0.030811	0.069761	0	0.131254	0.278459	0.315355	0.253588	0.08874	0.141582	0.216433	0.072457	0.119698	0.103193	0.098323	0.086622	0.056882	0.113639	0.110041	0.137415
gene-LOC106301163	mediumpurple	73.4633	80.9588	71.4453	1.98263	2.0813	2.5578	3.57786	2.96614	3.90508	2.93203	3.94631	2.54678	2.87342	4.18277	3.43214	41.2678	44.4516	46.5667	2.04898	2.16451	2.15451	3.41253	2.8189	4.06098	5.41262	2.26086	5.65327	4.34574	3.91994	4.41174
gene-LOC106310223	mediumpurple	0	0.030519	0.747983	0.440229	0.410139	0	0	0	0	0	0	0	0	0	0	0.296928	2.29281	0	0.056663	0	0	0.17259	0.095246	0.29138	0.033101	0	0.035622	0	0	0
gene-LOC106308051	mediumpurple	0.244782	0.563494	0.343219	0.098247	0.313678	0.206849	0.184291	0.303411	0.453451	0	0	0.025738	0	0	0	0.406556	0.651914	0.251666	0.229906	0.034098	0.124044	0.088226	0.034942	0.400214	0.11817	0.036717	0.462343	0.13451	0	0.31098
NewGene_8723	mediumpurple	0.13966	0.104604	0.501589	0.292277	0.124295	0.108889	0	0.505514	0.273809	0.070273	0.104132	0.05736	0.320052	0.173212	0	0.547836	0.443633	0.408471	0.073219	0.054403	0.118486	0.216073	0.529763	0.096708	0.068096	0.100739	0.041629	0.290926	0.238161	0.152234
gene-LOC106293638	mediumpurple	3.28979	3.02129	7.18278	1.54053	0.885235	2.0882	0.241081	3.23102	2.86521	0.257819	0.216327	0	1.23	0.953103	0.33425	2.75724	3.73484	3.66588	0.656008	1.54065	1.25357	0.244441	0.755839	1.25887	1.43851	0.779837	1.12545	0.727259	0.371361	0.049879
gene-LOC106298810	mediumpurple	0.738857	0.616548	1.20139	0.215086	0.248064	0.204731	0.449921	0.613196	0.56654	0	0.163368	0.223667	0.385139	0.181324	0	0.783415	0.647337	1.06475	0.179067	0.31094	0.162243	0.435983	0.10023	0.475065	0.418547	0.20755	0.742493	0.456689	0.241247	0.290339
gene-LOC106303882	mediumpurple	2.6005	3.31473	3.74228	0.404723	0.49247	0.797262	0.738758	0.656829	0.52943	0.661692	0.216044	0.561247	0.104664	0.127045	0.37717	0.706019	1.89661	0.862368	0.849611	0.540046	0.757466	0.24993	0.557483	0.568545	1.18957	0.478691	1.45447	0.666	0.373345	0.66572
NewGene_14762	mediumpurple	16.3645	16.0343	24.5848	19.5248	18.3928	19.0469	3.23921	17.0524	13.8435	3.85928	4.78411	13.216	1.26117	1.85473	5.41886	26.2521	25.974	19.8447	14.9859	11.9947	17.3128	7.04349	5.37815	9.43373	12.6464	3.68316	19.2266	6.98419	1.68568	5.82017
gene-LOC106313225	mediumpurple	0.190214	0.331356	0.374842	0.162807	0	0.048333	0.117814	0.217536	0	0	0	0.034049	0	0	0.201273	0.323221	0.116556	0.317456	0.30643	0.110046	0.189137	0.138159	0.306377	0.129341	0	0	0.068218	0.11208	0	0.062243
NewGene_10619	mediumpurple	0.054178	0.302698	0.717195	0	0	0	0	0.098437	0	0.101849	0	0	0	0	0	0.545802	0.273465	0.719568	0.148929	0	0	0	0	0	0	0	0	0	0.051396	0
gene-LOC106318070	mediumpurple	278.931	239.714	277.003	61.916	64.8327	62.7931	106.067	102.77	90.5467	73.0066	69.992	83.8993	56.127	75.2347	110.145	138.86	129.348	134.05	77.1106	78.613	81.8862	100.303	86.2126	87.2052	63.7944	74.3458	76.7617	101.654	90.6726	115.669
NewGene_7896	mediumpurple	0.548594	0.398628	0.547166	0.074602	0.123143	0.023749	0.347848	0.23488	0.286979	0.063709	0.106269	0.276495	0.224746	0.153049	0.283216	0.391634	0.342348	0.389887	0.066342	0	0.055818	0.479886	0.28491	0.466877	0.258389	0.039113	0.178113	0.20542	0.144916	0.373288
gene-LOC106313916	mediumpurple	2.24232	2.51662	2.61495	0	0	0	0.42574	0.450241	0.431566	0.061343	0.030058	0.266201	0.135444	0	0.293288	2.66623	3.07572	2.02895	0	0	0.027746	0.453295	0.240948	0.415518	0.169955	0.085032	0.396127	1.01418	0.57513	1.66676
gene-LOC106313914	mediumpurple	3.09806	2.87435	4.27378	0	0	0	0.417389	0.407996	0.660621	0.077815	0.147017	0.608042	0	0.073862	0.884929	2.18387	2.78568	3.28443	0	0	0	0.25784	0.175332	0.42497	0	0	0.426351	0.721611	0.674314	1.58294
gene-LOC106295676	mediumpurple	1.12126	1.3473	1.36668	0	0.132025	0.445289	0.779334	1.17647	0.815478	0.073248	0.304542	0.208659	0.39387	0.106549	0.10404	1.99982	0.9841	2.10277	0.08618	0.187275	0.06393	0.455703	0.145908	0.790926	0.789829	0	1.0999	0.272894	0.728455	0.994802
gene-LOC106323080	mediumpurple	5.96633	5.50599	4.74907	1.09346	1.00714	1.06124	1.29252	1.61058	1.79577	0.643117	0.679097	0.274318	0.262228	0.553958	0.924251	4.54427	4.28505	4.97996	1.06195	1.02836	0.774175	1.0319	1.44828	1.54423	0.822921	0.349386	1.68816	0.994374	0.734658	1.19814
gene-LOC106322560	mediumpurple	3.88074	4.19585	4.24401	1.08361	1.72269	1.71868	2.01987	2.53028	2.13637	0.80641	1.10691	1.75068	1.05271	1.07648	1.21165	3.2283	2.96546	3.21186	1.68488	0.87714	1.13308	1.04448	1.31438	1.26802	2.37692	1.14261	2.78645	0.847607	0.791583	1.50384
gene-LOC106293153	mediumpurple	1.24342	1.4526	1.22859	0.140543	0.275295	0.057301	0.737749	0.280899	0.52984	0.617365	0.085936	0	0.059888	0.064622	0.46815	0.720777	0.925777	0.488893	0.266542	0.055647	0.23026	0.133635	0.276182	0.06235	0.050504	0	0.184798	0.163679	0.336713	0.404421
NewGene_2602	mediumpurple	0.599214	0.30995	0.402512	0.113207	0.127409	0.227256	0.033579	0.15901	0.175336	0	0	0	0	0	0	0.450502	0.62364	0.997529	0.111494	0.137887	0.093358	0	0.100561	0.119653	0.03925	0	0	0	0	0.085803
gene-LOC106343015	mediumpurple	36.0924	28.5916	35.2281	4.30298	6.08039	5.9418	3.73439	7.522	6.20147	7.3276	6.87877	8.6748	2.23442	2.71985	4.0339	20.9803	28.1684	18.9207	5.44767	4.59802	5.23615	3.86276	4.83812	6.04321	7.26003	3.26326	9.2345	7.86707	4.41042	7.21146
gene-LOC106339532	mediumpurple	0.259463	0.361322	0.282133	0.089052	0.077291	0.159496	0.064294	0.122664	0.076613	0.084846	0.05952	0.134018	0.062562	0.070547	0.078484	0.251299	0.343663	0.246352	0.065623	0.094576	0.079988	0.098699	0.143915	0.136234	0.098396	0.053144	0.145857	0.168381	0.072198	0.141223
gene-LOC106329182	mediumpurple	11.1298	13.1629	11.656	1.51774	1.5467	1.79356	3.484	6.23088	5.52508	2.33066	1.6508	2.87508	0.401736	2.29788	2.85568	16.8846	10.9113	8.61911	1.684	1.92711	1.2914	1.93905	3.19121	4.44346	2.55832	0.91966	3.21448	2.82137	2.38143	1.87773
gene-LOC106328850	mediumpurple	402.927	316.495	419.494	58.0544	55.0417	52.2578	48.3402	58.6051	55.2566	29.5772	43.1751	56.0535	36.34	43.6084	54.2661	227.936	204.402	169.495	39.6237	42.9044	58.2587	47.7501	42.6308	49.2172	29.9461	19.8852	41.1842	56.1254	37.445	52.084
gene-LOC106329455	mediumpurple	0.695446	0.975897	0.691291	0.334617	0.392565	0.264404	0.103742	0.24018	0.235357	0.099198	0.095788	0.075886	0.061194	0.17955	0.087277	1.32538	0.641929	0.754338	0.240696	0.662953	0.428059	0.026062	0.169764	0.105244	0.087353	0.080447	0.231572	0.094229	0	0.110585
NewGene_4524	mediumpurple	0.367855	0.071958	0.625386	0	0	0	0	0	0	0	0	0	0	0	0	1.14523	0.454449	1.14463	0	0	0	0	0.135122	0.050172	0	0	0	0	0	0
gene-LOC106335716	mediumpurple	1.67045	2.54911	1.4544	1.94713	2.03605	1.39263	0.624329	0.901022	0.713794	0.332928	0.074282	0.290974	0.183746	0.244839	0.107569	2.60494	2.31182	1.80868	1.04794	1.14642	1.22034	0.243071	0.326712	0.562222	0.471965	0.119843	0.586176	0.238138	0.106569	0.310454
gene-LOC106325755	mediumpurple	5.21971	3.98753	4.19602	1.10201	0.986262	1.02224	1.03851	2.64505	2.69685	1.46264	0.547572	1.06816	0.66839	0.280707	1.05129	3.47856	2.93511	4.25566	1.38757	0.824137	1.12054	1.55631	1.68084	2.16742	2.12368	0.520173	1.68435	1.7583	1.6448	2.40809
gene-LOC106325759	mediumpurple	20.7674	11.5613	13.8042	15.3229	6.96227	15.1129	5.24211	5.98588	7.89337	6.7907	2.54958	4.59206	5.46075	5.36603	6.75115	17.4438	16.4325	23.8411	6.39618	13.4339	7.5041	5.6862	8.03262	5.38333	3.16496	2.75554	3.53671	5.28765	6.96303	3.21754
gene-LOC106335530	mediumpurple	12.6889	11.3117	16.8805	4.90829	5.23219	4.6952	0.755372	1.0247	1.14652	0.337456	1.12646	0.412204	1.63135	2.53171	1.93421	7.97506	10.8372	7.79332	4.9208	5.60891	5.88824	1.25792	1.23249	1.30814	0.674864	0.374128	1.28137	1.08923	0.886359	1.20899
gene-LOC106307939	mediumpurple	2.08887	2.98917	4.02668	0.756484	0.895011	1.13203	1.0799	4.4684	3.94208	0.435702	0.601604	0.573501	0.749569	0.602299	0.765758	2.44279	3.65409	2.39152	1.21498	0.869954	0.878909	1.22806	1.40056	3.17759	2.60553	0.343371	3.37099	1.71088	1.5958	2.30956
gene-LOC106307937	mediumpurple	1.23791	2.03668	1.83614	0.481983	0.914835	0.411244	0.721578	0.991096	1.25842	0.507765	0.17637	0.950796	0.066279	0.090814	0.321938	0.694627	2.10809	0.948836	0.599775	0.144174	0.321192	0.759899	0.696342	1.37335	0.658065	0.327788	1.3698	0.515969	0.532674	1.09719
gene-LOC106332086	mediumpurple	28.9842	28.4577	32.2083	2.00898	2.26248	1.2668	2.04628	11.3581	10.6155	0.547741	0.797534	0.454701	1.74035	0.758029	1.61465	16.8678	17.4551	14.9928	1.81042	2.06251	2.01492	1.21998	2.52065	6.64225	1.39393	0	2.09866	1.15434	1.29947	1.13487
gene-LOC106336856	mediumpurple	107.828	127.581	79.5249	25.9375	32.4549	17.3611	34.6381	26.9496	28.942	42.192	37.9436	35.0137	23.1839	38.5752	45.6828	109.788	96.0244	112.803	16.3424	14.8142	14.5299	24.8825	24.7993	14.8868	21.6487	14.4175	21.185	37.005	43.593	28.6758
gene-LOC106320136	mediumpurple	24.3501	24.8388	28.4303	9.40363	8.1972	9.18385	5.87362	11.022	9.80954	3.21177	4.72732	6.31001	5.13234	6.53776	5.29317	22.3986	24.1963	26.1411	9.97548	11.087	11.0621	7.31371	10.0529	8.88395	8.41441	5.8355	9.94814	8.05993	8.30383	9.88203
gene-LOC106320134	mediumpurple	1.15152	0.754333	0.738259	0.49696	0.464738	0.607683	0.257945	0.173039	0.02851	0	0.032712	0.02801	0.161339	0	0	0.645565	0.662812	1.08015	0.181304	0.303988	0.258021	0	0.10906	0.106713	0.036772	0.131788	0.040664	0	0	0.122672
gene-LOC106333978	mediumpurple	0.969545	0.696688	0.935597	0.524203	0.530124	0.530373	0.008899	0.155902	0.081887	0.008817	0.118613	0.022298	0.049047	0.183856	0.014077	0.27265	0.795312	0.94677	0.732297	0.367624	0.505305	0.042686	0.309977	0.156431	0.37621	0.007897	0.061404	0.069889	0.326278	0.07746
gene-LOC106326146	mediumpurple	0.902297	0.651156	1.2021	0.499642	0.35735	0.930891	0.109055	0.155254	0.092046	0	0.119609	0	0.055923	0	0	1.58815	0.905307	1.5167	0.623815	0.994235	0.250227	0.046897	0.335975	0.103041	0.119286	0.142311	0.144795	0	0	0.038111
gene-LOC106344356	mediumpurple	8.12077	6.35642	8.19556	5.62169	3.12655	4.42745	0.884338	2.18797	2.00549	0.516213	0.293718	0.154278	0.448906	1.03573	0.644703	2.82481	5.04954	4.33053	3.91233	4.74994	1.41949	0.624102	1.06579	4.07456	2.32016	1.79371	1.43689	3.13386	0.704158	0.634108
gene-LOC106306757	mediumpurple	174.148	143.73	134.097	14.3461	17.9728	21.9461	2.31455	11.206	10.7682	1.30882	1.76587	0.872974	0.094212	0.512615	0.493321	94.7733	131.623	90.3424	7.84925	6.4403	11.9991	2.18111	2.41674	3.90001	3.33641	0.373153	4.70147	2.14422	3.05557	1.70914
NewGene_8526	mediumpurple	0.94337	0.779293	0.618742	0.274808	0.141324	0.311896	0.165257	0.152313	0	0	0	0.027713	0	0.15693	0.082113	1.18595	0.859259	1.73033	0.284554	0.329285	0.322067	0.128316	0.211906	0	0.11434	0	0.060605	0	0	0.088248
NewGene_8525	mediumpurple	4.03648	3.49091	8.32202	1.12391	0.663672	1.672	0.279658	1.26375	1.08045	0.123934	0.203724	0.074202	0.170634	0.136823	0.11858	1.58778	4.30489	3.33044	1.27616	2.16614	0.465005	0.320948	0.601653	2.35835	0.752893	0.134389	0.445302	0.701846	0.1014	0.272298
NewGene_8529	mediumpurple	3.14973	1.14473	1.45735	0.755354	1.64273	0.371438	0.034085	0.209468	0.196595	0.037351	0.024397	0.073181	0.085519	0.063272	0.063019	1.95662	3.32546	0.736287	0.868932	0.073594	0.244225	0.149089	0.057304	0.41446	1.01676	0.033063	0.545952	0.063513	0.226679	0.040001
gene-LOC106333021	mediumpurple	4.47109	3.40011	2.76683	0.979549	0.733776	1.12802	0.404867	0.570743	0.059832	0.287703	0.136348	0.929847	0.372425	1.39842	1.14764	4.97504	3.45138	4.09864	0.6444	1.17444	0.898891	0.354091	0.656437	0.340263	0.144808	0.535332	0.335135	0.529317	0.312681	0.306409
gene-LOC106333023	mediumpurple	0.21303	0.31871	0.369732	0.053927	0.077108	0	0.102152	0.023829	0	0.085573	0	0.280734	0	0.286916	0	0.22036	0.466934	0.475845	0	0.086057	0.008476	0.215856	0.100041	0.086746	0	0.076134	0.060901	0.277126	0.040403	0.162584
gene-LOC106333025	mediumpurple	3.96891	5.37337	2.34654	0.397094	0.61058	0.978315	0.471896	0.358488	0.228869	0.016091	0.041915	0.040851	0.054895	0.067425	0	3.23081	2.52055	2.48401	0.419617	0.533359	0.973806	0.076583	0.278804	0.070999	0.086831	0	0.084203	0.021629	0	0
gene-LOC106296618	mediumpurple	34.5002	31.3835	39.7533	3.94665	3.15469	4.92671	5.8246	7.67019	6.83239	2.72475	4.17674	1.96704	2.36018	3.80823	4.33323	33.8349	47.0625	28.3491	4.5421	4.25285	4.1574	2.34649	7.50992	6.53421	5.75569	1.12691	4.03789	8.57729	1.74211	14.6089
gene-LOC106324931	mediumpurple	4.51536	2.73109	3.23164	0.090462	0.255628	0.179543	0.575499	1.2973	1.73308	0.280186	0.311099	0.196892	1.07257	0.564875	0.559601	2.79102	2.42671	3.02213	0.147744	0.139928	0.342354	1.48265	0.834794	0.948383	0.163146	0.023995	0.404319	0.580562	0.308291	0.332266
gene-LOC106310208	mediumpurple	44.3382	30.5105	35.7528	21.501	13.9119	31.4652	7.36203	9.25735	7.78553	4.63479	3.04458	3.62881	2.67773	2.68294	3.18949	41.3232	37.4176	64.2733	16.9257	27.314	14.6178	10.5206	13.8457	8.22295	2.59754	5.45144	5.14133	5.53335	1.97982	4.78116
gene-LOC106301188	mediumpurple	0.8435	0.91726	0.583584	0.223928	0.208563	0.312163	0.96741	0.165833	0.329213	0	0.101226	0	0.167866	0.041799	0	0.995951	1.12403	1.05887	0.067831	0.040087	0.075134	0.095554	0	0.310367	0.059412	0	0.263951	0.115089	0.111359	0.304824
gene-LOC106328106	mediumpurple	2041.7	1215.04	1345.64	558.739	482.115	477.268	481.96	379.494	374.531	543.804	404.212	392.102	391.57	352.878	341.049	653.078	592.568	770.378	694.92	650.096	642.419	452.506	391.51	326.788	321.046	440.319	430.209	342.038	339.705	364.745
gene-LOC106341251	mediumpurple	10.7665	8.9479	9.17014	5.32851	4.08446	5.39532	0.70283	2.57346	2.12545	0.639944	0.508727	0.19005	0.604722	1.68007	2.60898	9.08807	7.73543	10.6988	2.41097	2.49002	3.0825	0.717592	2.36187	1.75696	2.06791	0.637935	2.24487	0.578185	0.322968	0.385008
gene-LOC106294067	mediumpurple	1.28936	1.10007	1.28973	0.269196	0.782276	0.200041	0.400726	0.475412	0.552644	0.307519	0.242182	0.518742	0.285491	0.407714	0.444895	1.06706	1.4819	1.13511	0.43541	0.260398	0.307024	0.511025	0.45711	0.382588	0.287437	0.110257	0.322261	0.417695	0.305938	0.317303
gene-LOC106326067	mediumpurple	0.273315	0.420717	0.889551	0.019472	0.12878	0.22176	0	0.718709	0.457666	0	0	0	0	0	0	1.55049	0.915182	0.957273	0.103397	0.177767	0.056117	0	0	0.440101	0.243558	0	0.607991	0	0.310744	0
gene-LOC106316323	mediumpurple	0.390846	0.749634	0.239927	0.042097	0.063866	0.19451	0.112221	0.048289	0	0.088923	0.134755	0.049009	0.231858	0.259628	0.316494	0.430338	0.489154	0.357368	0	0	0.089776	0.150253	0.137329	0.097991	0.096771	0.06448	0	0	0.065169	0
gene-LOC106306600	mediumpurple	3.02697	3.04171	2.70008	0.06858	0.090321	0.084289	0.55303	0.710434	1.00194	0.363522	0.32801	0.804423	0.983246	0.76889	1.0114	1.3208	1.71981	1.05434	0.169898	0.144201	0.168716	0.569986	0.481837	0.752039	0.49379	0.223634	0.592125	1.32347	1.30617	1.0785
NewGene_20	mediumpurple	1.26513	1.11333	1.30653	0.087906	0.086736	0	0.517666	0.713039	0.871656	0.316466	0.161194	0.420032	0.230986	0.129608	0.438072	1.76492	1.84557	1.71104	0.028964	0.149912	0.221036	1.10326	0.74055	0.89587	1.18872	0.239209	1.08475	0.771355	0.390698	0.705073
NewGene_26	mediumpurple	1.1118	0.53883	0.655844	0.794568	0.462739	0.483012	0.161167	0.145948	0.342354	0.027455	0.028206	0	0.077362	0.039661	0	0.804144	0.623051	1.11545	0.201119	0.660906	0.24969	0.231493	0.688058	0.363571	0	0	0.03331	0.188097	0.04432	0.081016
NewGene_28	mediumpurple	0	0.195391	0.38781	0	0.184737	0.186894	0	0.10724	0.194008	0	0	0.025769	0	0	0	0.13792	0.229752	0.208186	0.075253	0	0.183407	0	0.290699	0.240227	0	0	0.074833	0	0	0.297563
gene-LOC106334340	mediumpurple	0.949833	1.1766	0.738624	0.15882	0.260137	0	0.209034	0.350291	0.268872	0.386522	0	0.389944	0.20917	0.379387	0.172041	1.29162	0.556588	1.19874	0.335187	0.532135	0.254691	0.150633	0.185529	0.439492	0.067312	0.131088	0	0.345122	0	0
gene-LOC106334343	mediumpurple	1.23813	1.43238	1.46012	0.158877	0.315366	0.140716	0.216602	0.515911	0.418444	0.134806	0.07213	0.091622	0.112491	0.437522	0.197343	1.95566	1.28969	1.30131	0.396078	0.082497	0.178494	0.118592	0.15282	0.130979	0.085894	0.111973	0.178053	0.062452	0.160923	0.115119
gene-LOC106316917	mediumpurple	3.39174	2.26315	2.28337	0.798753	0.352342	0.810373	0.189161	0.470039	0.688912	0.142735	0.288153	0.139195	0	0	0.109657	3.39834	2.09269	4.07225	0.65812	0.915008	0.650923	0	0.39252	0.427547	0.181327	0.176865	0.141155	0.08748	0.288207	0.24173
gene-LOC106301550	mediumpurple	149.117	179.884	165.121	70.2078	51.0575	70.3345	23.5466	22.1952	19.2477	34.6964	47.5224	57.2435	73.5307	52.8995	44.1276	171.384	192.036	195.495	59.4416	70.2942	49.4176	21.766	27.2234	27.7708	66.0219	41.3621	63.8653	47.0763	31.5852	43.5178
gene-LOC106301551	mediumpurple	14.6444	14.3104	12.6439	2.31596	2.44575	2.35838	1.59182	2.58485	2.21813	1.41868	1.48124	2.23063	2.75183	2.9236	3.21635	8.45647	8.62705	6.78634	2.00246	1.66351	2.22387	1.8221	1.21388	1.79238	1.61315	0.888499	1.89786	2.76676	3.07658	3.95496
gene-LOC106298669	mediumpurple	0.585662	0.308562	0.823277	0	0.059329	0.104627	0.282953	0.215017	0.613685	0	0.196875	0.308984	0.188314	0	0.460519	0.649192	1.1158	0.350946	0	0	0.0762	0.627359	0.137608	0.503758	0.185628	0	0.189409	0.583786	0.114696	0.789536
gene-LOC106316919	mediumpurple	12.997	11.4681	8.22765	1.52895	1.72803	1.39752	6.55809	9.09168	11.0296	3.242	2.69061	3.67269	2.62313	3.48441	4.11824	16.3708	12.4917	22.9607	1.88422	1.34352	1.62187	10.4772	11.6292	8.89414	5.07609	2.5508	5.29822	4.39241	3.59294	6.85938
gene-LOC106317051	mediumpurple	25.0357	33.0447	21.2741	7.00772	18.8418	5.14744	10.3203	5.09335	4.34317	6.05602	6.7686	7.1745	7.82747	8.80368	10.5684	32.7322	13.3132	15.7333	10.6299	6.57587	7.94123	5.8212	4.15637	4.34899	2.32777	2.90364	2.98023	5.2565	11.3802	8.76583
gene-LOC106309208	mediumpurple	0.350366	0.476133	0.720288	0.117997	0.167908	0.124339	0.713822	0.225184	0.135834	0.070538	0.072716	0.114169	0.090772	0	0	0.309186	0.379821	0.501432	0.170369	0.063493	0	0.041028	0.081747	0.128339	0	0.030869	0	0.167605	0	0.270664
gene-LOC106309201	mediumpurple	17.2856	24.1093	17.9593	7.72429	8.26062	7.46083	7.76297	13.841	12.4683	4.85518	6.05376	8.97604	3.40677	3.91307	3.97051	16.2811	20.4117	16.8005	4.93274	4.74638	6.05521	7.41518	8.39399	11.9724	11.472	3.3522	15.9504	8.6004	6.92847	14.3975
gene-LOC106309202	mediumpurple	0.109532	0.102143	0.822922	0.425824	0.357063	0.30428	0.247074	0.956813	0.510697	0	0.07066	0	0.156718	0.248648	0	0.415857	1.52147	0.528848	0.451459	0	0.194713	0	0.497462	0	0.240393	0	0.287893	0.261213	0.296409	0.214261
gene-LOC106319230	mediumpurple	7.58817	5.30284	6.68479	0.521262	0.582923	0.227571	2.9097	3.66594	4.12238	0.603838	0.466038	0.835224	0.82109	0.881485	1.49078	3.10981	4.74565	3.64336	0.625417	0.282473	0.439031	3.47787	3.05364	3.76196	1.63751	0.335149	2.116	2.1936	1.16353	4.70478
gene-LOC106302602	mediumpurple	0.126825	0.507471	1.30976	0	0.064861	0	0	0	0	0	0	0	0	0	0	1.09583	0.811286	1.55852	0	0.213152	0.072582	0	0.058724	0	0.069362	0	0.075124	0	0	0
gene-LOC106315694	mediumpurple	4.39932	9.7201	3.57125	0.236378	0.255129	0.279292	0.043697	0.335405	0.268574	0	0	0.149004	0.161576	0	0.335741	3.25617	6.79087	6.63948	0.088258	0.122319	0.126458	0	0	0.191205	0.27278	0	0.866732	0.175959	0	0.108527
gene-LOC106315690	mediumpurple	3.29347	3.21643	4.33547	1.91539	1.77462	2.22594	1.63776	3.99601	3.75806	1.04249	0.488826	1.20145	0.625203	0.521538	1.33577	4.38089	4.7977	4.61381	2.33836	2.06479	1.63889	1.24432	2.60111	3.13871	1.95808	0.935033	3.10759	2.05313	1.07978	2.24218
gene-LOC106300607	mediumpurple	5.78648	9.36497	1.9334	0.11185	0.423513	0.102097	0.030092	0.057848	0.112432	0	0.065099	0.022825	0	0	0	6.04929	5.89085	1.59907	0.056715	0.102205	0.147586	0.019762	0	0.08764	0	0	0	0.042082	0.015968	0.125079
gene-LOC106339194	mediumpurple	1.79043	0.941868	1.43355	0.633099	0.342701	0.956285	0.129706	0.558053	0.350954	0	0.256185	0.103796	0.088028	0.501164	0.376395	0.85648	1.0021	1.9166	0.342697	1.04304	0.346651	0.256669	0.395361	0.167658	0.172036	0.359995	0.218425	0.130448	0	0.0902
gene-LOC106310055	mediumpurple	0.180007	0.279288	0.352303	0.143549	0.351889	0.226586	0.102412	0.323991	0.152641	0.074733	0	0.043989	0	0	0	0.377034	0.412553	0.347697	0.034651	0	0	0.08908	0.214359	0.088567	0.025522	0	0.310441	0.221586	0.143507	0.041079
gene-LOC106314459	mediumpurple	1.61956	1.33362	1.99197	0.259797	0.339184	0.307043	0.2521	0.51918	0.48515	0.217775	0.451929	0.537229	0.235223	0.29675	0.472737	0.489593	0.747499	0.988101	0.117561	0.302102	0.167559	0	0.214755	1.38881	0.105075	0.172556	0.275849	0.452711	0.275545	0.237303
gene-LOC106333718	mediumpurple	0.454984	0.630734	0.81538	0.408233	0.145125	0.072408	0	0.182057	0.174343	0	0.109005	0	0	0.188695	0.094773	0.785233	0.659783	0.757274	0.41997	0	0.327317	0	0.073596	0.107092	0.272654	0.072948	0	0.041408	0	0
gene-LOC106340004	mediumpurple	2.40557	2.68383	5.81883	2.57793	4.02915	1.34415	5.60698	4.55115	4.73708	0.654371	0.889466	0.703359	0.975992	0.840796	0.816025	4.14752	8.54873	2.09324	4.80249	1.94798	2.00547	1.70006	1.78195	1.433	1.23279	0.49123	2.75586	0.540202	0.900996	0.591922
gene-LOC106298991	mediumpurple	0.733915	0.469337	0.45203	0.206249	0.223808	0.197291	0	0.058458	0.132463	0	0.06065	0	0	0	0	0.363826	0.375002	0.412862	0.124712	0.055748	0.214009	0	0.071146	0.080356	0	0.053756	0	0.071501	0	0
gene-LOC106298992	mediumpurple	2.38394	1.83892	3.45169	0.608113	0.375879	1.11987	0.153239	2.67552	3.54155	0.456366	1.18777	0.240602	0.378899	0.850145	1.98164	2.74531	2.2278	4.4467	0.701532	0.617696	1.1626	0.286711	0.595847	4.04257	0.676081	0.400149	1.44171	0.283929	0.244965	0.12593
gene-LOC106343654	mediumpurple	4.47199	3.05726	3.08283	1.06503	0.252774	0.884528	0.227818	0.775896	0.349025	0	0.076373	0	0	0	0	1.99326	4.06361	3.58342	0.4679	0.770726	0.723161	0.570017	0.440094	1.39704	0.168487	0.260794	0	0	0	0.482811
gene-LOC106325517	mediumpurple	0.594189	1.07377	0.588461	0.088042	0.297943	0.185866	0.667839	0.313408	0.255657	0.294863	0.114808	0.235068	0.11924	0.247407	0.284122	1.6179	1.71858	0.528995	0.386019	0.080595	0.370613	0.230757	0.303067	0.115271	0.229867	0.044304	0.205017	0.222815	0.145012	0.049563
gene-LOC106295066	mediumpurple	1.35902	1.20928	1.58916	0.578766	0.391391	0.466516	0.462879	0.82618	0.831619	0.128281	0.265139	0.41417	0.144666	0.398024	0.11057	1.12469	1.12792	1.07533	0.476445	0.736069	0.300415	0.590545	0.602014	0.845127	0.619434	0.117821	0.748728	0.455885	0.354804	0.535952
NewGene_12973	mediumpurple	1.85913	1.63024	1.42609	0.529622	0.66099	0.576647	0.604682	0.720691	0.567272	0.435999	0.33945	0.608078	0.427122	0.702532	0.316599	1.46393	1.14701	1.06875	0.621963	0.541545	0.410635	0.71066	0.580658	0.621611	0.54531	0.184234	0.335846	0.811654	0.724916	0.622545
NewGene_3872	mediumpurple	1.16418	2.24136	1.69763	1.22487	1.67404	0.697297	0.994179	0.911122	1.33624	0.238928	0.235072	0.429415	0.46809	0.620768	0.199518	2.68458	2.64947	3.39453	1.26466	0.863542	0.902668	0.758981	1.16904	0.866129	1.29947	0.299283	0.666554	0.20552	0.614624	0.333615
NewGene_3873	mediumpurple	1.19903	1.69379	1.26839	1.26365	1.01878	0.276531	0.916156	0.653595	1.58526	0	0.364613	0.294304	0.608331	0	0	2.59564	2.05267	2.88404	1.234	0.404963	0.603191	0.918494	0.714487	0.718809	0.310067	0.188384	0.189749	0.406849	0.258309	0.147197
NewGene_13084	mediumpurple	63.9402	65.4677	64.3453	68.8867	26.3105	48.3427	33.8832	32.2859	32.5477	20.63	19.672	26.2003	16.4232	17.7795	14.0874	68.2832	53.4333	57.5526	63.7061	41.4064	20.0036	38.8499	25.9675	30.4122	12.3935	13.9444	10.8315	16.16	9.71951	13.9205
gene-LOC106312966	mediumpurple	93.9533	87.3701	82.0353	19.7093	26.4748	14.2564	45.0419	68.9147	64.596	43.3031	39.1713	32.3226	42.7853	37.6217	31.7685	105.785	104.737	111.371	14.4985	12.3564	12.7507	34.1371	32.8909	32.8711	50.8699	21.2574	39.0801	39.6206	34.1325	36.0169
NewGene_14531	mediumpurple	1.8899	2.02712	2.34367	1.75181	0.966323	2.16336	0.759649	1.24508	0.909271	0.292457	0.31503	0.192239	0	0	0.450774	3.11562	3.05153	3.88235	1.52606	1.41956	1.43437	0.703242	1.36315	0.525244	0.203126	0.322535	0.569893	0.244383	0.284857	0.590471
NewGene_10857	mediumpurple	0.978598	0.744767	1.20092	0.052177	0.098678	0.172652	0.030108	0.08805	0.084623	0	0	0	0.046985	0.091606	0.071575	0.813012	1.30559	0.596065	0.451325	0.307602	0.146181	0.057786	0.300653	0.208735	0.150486	0.056453	0.125855	0.148088	0.027786	0.01785
gene-LOC106320038	mediumpurple	0.335382	0.187137	0.288752	0.053294	0.223407	0.233881	0.08485	0.154947	0.077943	0.033719	0	0.021013	0	0	0	0.132183	0.293577	0.270139	0.178426	0	0.349557	0	0	0.057006	0.062421	0	0.180673	0	0	0.096641
gene-LOC106304852	mediumpurple	4.63115	3.0499	4.82452	4.99702	3.42655	5.89933	2.20739	2.78886	2.82804	1.23546	0.933763	1.07771	1.96861	0.68909	0.572178	5.86278	5.09596	7.01186	2.9756	5.91034	3.0529	1.9927	2.51366	1.77216	1.07036	1.56084	0.892591	1.39229	1.01819	1.09597
gene-LOC106322880	mediumpurple	0.188134	0.110621	0.461885	0.234145	0.097268	0.109148	0	0.326488	0.333528	0.079762	0	0.062022	0.248907	0.066101	0.112575	0.12583	0.368109	0.148051	0.073202	0.04234	0.152703	0	0.167277	0.083721	0.078267	0	0.021361	0.028709	0.066252	0
NewGene_2834	mediumpurple	1.85119	0.945528	1.5896	0.118981	0.184989	0.262608	0.08823	0.147228	0.082433	0.101711	0.041816	0.073681	0.023162	0.071136	0.104519	1.79531	1.69604	2.20466	0.08485	0.116849	0.206384	0.048227	0.291557	0.250902	0.105505	0.01779	0.128823	0.111422	0.20181	0.071945
gene-LOC106336690	mediumpurple	0.282641	0.503208	0.544271	0.156715	0.225631	0.154523	0.07547	0.481091	0.250945	0	0	0.051211	0	0	0	0.212752	0.385512	0.21631	0.208524	0.04035	0.291469	0.090125	0.138596	0.239081	0.27133	0.059095	0.30336	0.179177	0.053304	0.138745
gene-LOC106339877	mediumpurple	0.312876	0.462432	0.151418	0.118113	0.162534	0.034791	0.243544	0.209012	0.334226	0.329752	0.298381	0.222715	0.085295	0.121267	0.106965	0.530969	0.367685	0.392953	0.07091	0.029339	0.105345	0.220742	0.113374	0.094832	0.265684	0.156843	0.197142	0.186309	0.098535	0.115689
gene-LOC106339873	mediumpurple	1.29469	1.13069	1.06088	1.30604	0.723448	0.915265	0.473314	0.334471	0.555593	0.335953	0.064575	0.114229	0	0.135855	0	1.89721	1.61511	2.73839	0.944554	1.61386	0.715338	0.223963	0.59496	0.36049	0.086808	0.15195	0.083484	0.121335	0	0.279267
gene-LOC106339878	mediumpurple	6.60111	5.32493	4.39823	0.175945	0.23939	0.114264	0.177904	0.288014	0.320373	0.159227	0.084168	0.073775	0.198041	0.255159	0.307483	7.9926	6.43701	10.184	0.340615	0.082074	0.267889	1.39852	1.89799	0.33428	0.071541	0	0	0.117771	1.21095	0.260875
gene-LOC106330937	mediumpurple	0.485559	0.449326	0.844801	0.894853	0.37613	0.635069	0.036518	0.191614	0.063447	0.022499	0.022595	0.068578	0.057329	0.048395	0.057767	0.803266	0.419494	1.2922	0.173688	0.786358	0.515215	0	0.322869	0.035236	0.00523	0.11797	0.101393	0.072169	0.043147	0
gene-LOC106336529	mediumpurple	1.72176	1.96821	2.34262	0.169334	0.286637	0.173513	0.230138	0.50289	0.716293	0.090082	0.036614	0.038491	0.049427	0.045884	0.125857	2.62249	2.37796	2.82414	0.256011	0.259872	0.217209	0.501294	0.500816	0.725919	0.202303	0.040494	0.208081	0.244695	0.173913	0.222976
gene-LOC106295815	mediumpurple	1.4021	3.96317	6.12093	1.8489	0.742657	0.378244	0	0.080389	0.310418	0.053174	0.145202	0.025844	0.032477	0.182835	0.291593	0.097309	1.07972	1.15977	0.636729	0.825916	1.37568	0	0.318799	0.273338	0.132491	0	0.828099	0.075201	0.042241	0.005249
gene-LOC106338054	mediumpurple	15.1925	10.2192	14.4567	9.33693	5.54908	13.5768	1.25398	3.03765	1.87599	0.411211	0.481003	0.719983	0.937724	1.43247	0.874771	12.789	12.158	19.4021	7.13367	12.416	7.07998	1.97706	5.52067	3.87263	0.55349	1.761	1.11767	2.08345	0.358852	1.47879
gene-LOC106335184	mediumpurple	10.3639	13.5031	14.9735	2.89386	2.3469	2.0376	1.45493	4.32842	2.47923	0.106944	0.479329	0.09412	0.725877	1.16852	1.41773	7.39269	12.9772	6.76543	2.00841	1.03815	1.71777	0.771188	0.866713	1.85572	1.75676	0.796083	2.24784	3.60633	0.714114	2.27213
gene-LOC106311552	mediumpurple	300.517	237.978	261.246	10.9906	22.8457	28.2208	1.84719	14.0877	11.282	0.919573	1.35043	1.18629	0.387665	1.18153	1.79322	186.672	202.71	140.807	12.5049	11.7568	13.5867	2.12246	4.19039	3.99948	3.17256	0.381869	3.6956	5.59544	1.7745	1.5719
gene-LOC106325650	mediumpurple	10.4008	12.2965	7.79369	1.46694	1.40278	0.91976	2.07106	2.48109	2.78791	2.26752	1.70429	1.75164	1.5935	1.1924	0.874042	13.7903	14.0464	18.2613	1.38041	0.782831	0.983386	1.72696	1.77699	1.02012	2.72673	1.55844	1.18617	0.614987	0.988262	1.4747
gene-LOC106321142	mediumpurple	19.1112	28.7179	17.639	8.54881	2.88667	10.1963	0.778944	1.83622	3.30677	0.33926	0.102638	0.177827	0.506126	0.433873	0.214209	15.6438	16.371	29.6149	7.74994	3.59952	6.0218	1.32094	4.52341	3.34449	2.8367	0.53734	3.71998	0.529348	4.28845	0.614899
gene-LOC106342263	mediumpurple	72.1476	67.7496	71.3937	21.4409	20.1961	21.0663	11.5917	23.7181	21.6729	6.31292	7.68049	8.55587	7.27661	10.0994	12.323	79.1282	85.7809	73.7742	16.2294	14.8209	17.3814	13.2779	16.5196	18.3084	15.7342	6.24289	17.4167	14.4416	4.04842	9.13481
gene-LOC106306834	mediumpurple	0.574508	0.872961	0.786996	0.427825	0.697709	0.362749	0.102177	0.06474	0.101256	0.051675	0	0.038086	0.061165	0.125481	0	0.686415	0.599659	0.381204	0.18434	0.154315	0.361698	0.157174	0.1576	0.303651	0.341597	0.11994	0.236315	0.208742	0.046529	0.15037
gene-LOC106306832	mediumpurple	1.59103	1.23975	0.945743	0.225185	0.277433	0.249114	0.025398	0.23219	0.14832	0	0	0	0	0	0	1.88666	1.14552	1.71595	0.089426	0.04917	0.641108	0.093887	0	0.068368	0.029747	0	0.176857	0	0	0
NewGene_2820	mediumpurple	1.43589	0.816022	0.934151	0.554574	0.266579	0.394335	0.288016	0.35942	0.21797	0.04539	0	0.190993	0.069298	1.96353	0.094481	1.58835	1.32641	2.56381	0.365274	0.48449	0.278213	0.455389	0.35385	0.203736	0.076503	0.128044	0.059652	0.09864	0.14447	0
gene-LOC106315322	mediumpurple	15.7598	15.8499	15.4408	4.92007	6.63919	4.8773	5.5541	7.91447	13.8271	4.55012	2.14778	2.98727	1.47606	2.08669	1.86317	18.5121	16.2133	17.5037	9.5077	9.93932	8.28091	5.88807	5.85288	7.34251	3.29545	1.39622	6.29583	2.52883	2.49821	3.00872
gene-LOC106334628	mediumpurple	0.606465	0.923286	0.843094	0.355735	0.502254	0.517571	0.140264	0.441493	0.309597	0.054633	0.109807	0.181804	0.122262	0.200791	0.294825	0.357748	0.719105	0.549333	0.505189	0.27874	0.339054	0.157221	0.256136	0.39821	0.532711	0.083521	1.06075	0.245156	0.087176	0.360404
gene-LOC106340645	mediumpurple	0.440759	0.28761	0.676699	0.266118	0.2505	0.463594	0	0.331537	0.09215	0.125243	0.075367	0.167381	0.020708	0	0.219017	0.281835	0.449998	0.340715	0.202783	0.290245	0.225005	0.165426	0.400953	0.235965	0.120805	0.076991	0.095925	0.044723	0.119124	0.486495
gene-LOC106340643	mediumpurple	0.856471	0.737339	0.595274	0.24824	0.21207	0.121817	0.280871	0.683691	1.22623	0.15646	0.141904	0.126177	0	0	0.188394	1.08445	0.56427	0.641099	0.155549	0	0.158076	0.07744	0.316835	0.275443	0.533072	0.06447	0.433755	0.196011	0	0.084729
gene-LOC106327099	mediumpurple	367.877	427.289	365.777	154.65	111.139	158.749	181.61	207.323	162.493	104.173	135.181	119.238	152.703	149.18	130.628	529.853	448.667	665.049	218.094	185.804	179.523	181.135	188.401	188.799	255.062	198.968	191.575	229.547	154.578	206.638
gene-LOC106299555	mediumpurple	0.246896	0.396466	0.175069	0.199029	0.208276	0.215943	0.113163	0.232905	0.305016	0	0.457231	0.186043	0.109016	0	0.184811	0.125247	0.407282	0.279706	0.045996	0.101715	0	0.198496	0.094905	0.028133	0.155939	0	0.06425	0.049849	0.040583	0.247421
gene-LOC106327092	mediumpurple	0.587423	0.796622	1.19606	0.394026	0.952212	0.936165	0.443861	0.781926	0.6763	0.102607	0.189673	0.250424	0.180709	0.071291	0.092841	0.607046	1.69983	0.850505	0.442324	0.323348	0.574712	0.425454	0.356271	0.862757	0.474046	0.321787	0.782418	0.62699	0.17705	0.783634
gene-LOC106300881	mediumpurple	2.85305	2.79632	2.64631	1.24761	2.3308	1.45927	0.173869	1.09592	1.07706	0.21904	0.143765	0.416958	0	0.10983	0.189466	3.16453	3.94192	2.7891	0.95242	1.0453	1.2226	0.281442	0.263453	0.391892	0.455672	0.124406	0.66679	0.576772	0.086655	0.352059
gene-LOC106342296	mediumpurple	3.6665	5.14969	4.75519	1.05825	1.1433	0.628237	0.414676	3.11252	3.0749	0.261767	0.323759	0.605976	2.07931	1.19903	0.454394	1.52054	3.14263	1.50554	0.831481	0.381458	0.557462	1.07257	1.9288	2.04324	2.48848	0.302727	2.18495	1.65235	0.983026	1.15301
NewGene_9895	mediumpurple	0.585483	0.341678	0.555985	0.327669	0.208834	0.137235	0.12194	0.199751	0.113779	0.088026	0	0.097114	0.049529	0	0.196093	0.581163	0.477043	0.845172	0.131805	0.479346	0.094949	0.249235	0.31305	0.388085	0.11776	0.101368	0.08247	0.282897	0.117555	0.291306
NewGene_2828	mediumpurple	4.04362	2.17877	2.14331	0.622831	1.26122	0.385616	2.97839	1.29224	1.97856	0.831345	1.15834	1.49299	1.35519	0.432339	2.36797	2.68963	3.69848	6.68261	0.368043	0.420385	0.331852	3.0579	1.95287	1.88486	1.24203	0.903826	0.940938	1.34065	1.53195	2.21176
gene-LOC106326328	mediumpurple	0.398966	0.164583	0.633097	0.480468	0.202379	0.190289	0	0.085575	0.089307	0	0.044961	0.071642	0	0.038117	0.075346	0.578116	0.63171	0.618893	0.216526	0.16586	0.210832	0.134805	0.06672	0.168489	0.323314	0.186219	0.316248	0.173255	0.185685	0.405397
gene-LOC106326325	mediumpurple	1.31707	1.19357	1.89768	0.093377	0.165107	0.251408	0.436931	1.20945	0.780329	0.442465	0.44302	0.111619	0	0	0.084164	0.908926	0.889649	0.771525	0	0.263884	0.144874	0.435085	0.963895	0.738277	1.21515	0.262489	0.918308	0.994384	0.619875	0.47559
gene-LOC106307050	mediumpurple	9.83861	21.8793	11.2591	9.12492	11.7839	8.86881	13.1566	7.13584	6.51629	10.193	7.8162	8.46941	5.46419	5.87239	8.51478	21.4438	9.80094	12.5717	8.24341	7.05211	6.15961	4.4078	3.75566	2.75662	1.43753	1.43654	1.99046	1.76759	3.51139	3.16446
gene-LOC106336038	mediumpurple	2.72039	5.50473	4.09175	1.20077	1.89172	1.99391	3.73259	4.23468	3.1642	1.16898	0.793479	2.12683	0.798794	0.736087	0.735416	3.60994	4.48509	3.77574	1.62536	1.20567	1.51343	1.92496	2.09587	3.07089	2.10654	0.819506	3.28103	0.786092	0.64305	2.43228
gene-LOC106315889	mediumpurple	124.219	72.6122	96.2474	37.0817	37.9846	33.9423	8.01076	10.0237	7.60115	4.78187	3.9539	3.18404	3.24856	1.80729	1.77944	37.6079	73.943	85.1272	15.6216	14.5673	14.6156	5.21598	4.40604	8.03939	2.77307	2.43521	4.03644	3.03111	2.72347	4.87585
gene-LOC106315888	mediumpurple	0.856833	1.00273	0.385469	0.355139	0.186357	0.272545	0.145682	0.315718	0.276527	0	0.374859	0.226272	0.058845	0	0.231365	0.656578	0.483061	0.681827	0.512745	0.237435	0.33146	0.107987	0.231177	0.26361	0.277766	0.329901	0.203006	0.748214	0.155701	0.349577
gene-LOC106315883	mediumpurple	0.50611	0.674755	0.337491	0.053157	0.501133	0	0.183616	0.026364	0.296213	0	0	0.023387	0	0.202749	0.202669	0.398181	0.598157	0.385599	0.224479	0	0.173578	0	0.119925	0.045963	0.112125	0	0.060906	0.277493	0.035518	0.322226
gene-LOC106315885	mediumpurple	1.29004	0.923212	0.776891	0.189946	0.137634	0.1837	0	0.415257	0.067245	0.030465	0.130674	0.065625	0.189675	0.411097	0.139323	0.942634	0.923119	1.15802	0.152988	0.315003	0.10865	0.199457	0.110442	0.543534	0.216891	0.047571	0.172446	0.163427	0.023816	0.097388
gene-LOC106302108	mediumpurple	73.1574	77.5028	65.4547	22.5703	21.2785	15.2259	26.7006	23.1928	27.3049	22.278	25.3147	26.3891	17.5501	21.0151	26.8535	111.022	73.1008	87.9956	20.801	18.6119	16.221	28.8782	25.4404	24.0206	18.3063	16.4562	22.1369	30.2338	23.7023	32.8781
gene-LOC106316285	mediumpurple	0.074887	0.181497	0.327663	0.05215	0.170622	0	0.076609	0.192805	0.358628	0.113319	0	0.028338	0	0	0.090023	0.1045	0.308279	0.176566	0.140527	0	0.17658	0.157442	0.15547	0.106909	0.088246	0.034467	0.16165	0.201985	0.033561	0.108564
gene-LOC106310937	mediumpurple	17.5051	10.3556	8.7545	6.15352	4.24097	8.24511	1.25151	2.73705	1.9568	0.740877	0.672336	0.442176	0.581892	0.914697	0.47174	20.399	14.7958	25.673	1.53253	3.80741	1.94783	1.20779	2.2064	1.0304	0.698963	1.17339	0.769801	1.55088	0.560497	0.822726
gene-LOC106310939	mediumpurple	0.718423	0.953164	1.16673	0.175304	0.278706	0.188043	0.389851	0.757461	0.656337	0.481792	0.08023	0.04552	0	0.356936	0.325559	1.76312	1.71313	0.908616	0.124901	0.238174	0.059035	0.264268	0.48671	0.329878	0.649927	0	0.125636	0.204548	0.348243	0.06761
gene-LOC106334875	mediumpurple	1.37544	1.30747	0.995488	0.439072	0.796752	0.597855	0.122403	0	0.091179	0.139968	0.367053	0.146083	0.089819	0.175958	0	1.37027	1.58528	1.32614	0.693758	0.269177	0.575137	0.049063	0.071109	0	0.196587	0.639698	0.147945	0.08937	0	0
gene-LOC106342587	mediumpurple	1.56179	0.959893	0.848713	0.066226	0.282525	0.108645	0	0.208787	0.125297	0	0.04937	0.031832	0	0	0	0.300701	1.47291	0.456296	0	0.08583	0.039813	0.064594	0	0.24207	0	0	0.084414	0	0	0.458805
gene-LOC106343555	mediumpurple	8.48047	7.89032	7.12584	0.522176	0.74593	0.296773	3.29988	1.9333	2.50578	2.34253	2.12235	1.3498	1.66436	2.39219	2.25753	13.9331	7.14541	5.94753	0.470553	0.523824	0.408789	1.59404	2.12675	1.32443	1.14987	2.32412	1.22474	2.12544	1.68476	2.03526
gene-LOC106341257	mediumpurple	3.37719	0.243136	0.260257	0.437979	0.119988	0.250075	0.072511	0.548922	0.574696	0.590263	0.490138	0	0.247291	0.516689	0	1.18895	0.991981	4.49443	0.591092	0.245229	0	0.320112	0.497996	0.800703	0.070119	0.246252	0	0.152435	0.503434	0.69707
NewGene_7234	mediumpurple	6.13703	5.80383	4.54647	0.941584	1.88591	0.910564	1.93549	1.91365	1.53321	0.528202	0.519329	0.64899	0.624099	0.536017	1.30685	4.01552	4.32665	2.58101	1.63912	0.825088	1.04923	0.558257	0.929231	2.02969	0.82516	0.579342	0.939231	1.63224	0.505351	0.783542
NewGene_7239	mediumpurple	0.829931	0.093145	0.142886	0.286252	0.092685	0	0	0.058293	0	0	0	0	0	0	0	0.291733	0.376396	0.243679	0.074208	0.478377	0.297055	0	0	0	0	0	0.079319	0	0	0
gene-LOC106337001	mediumpurple	0.226594	0.590225	1.41551	0.653883	0.538857	0	0.05644	0.776316	0.64693	0.04381	0.277553	0.117573	0.598996	0.808891	0.112627	0.657143	1.83811	0.063296	0.190403	0.141957	0.29313	0.151386	0	0.326141	0.363867	0.208551	0.326731	0.523259	0.328416	0.129871
gene-LOC106292657	mediumpurple	2.64507	2.37872	1.50602	0.321494	0.198307	0.232756	0.902653	1.03763	0.747708	0.317964	0.134075	0.261787	0.685157	0.571037	0.412014	1.41798	1.70248	1.94551	0.345048	0.233531	0.182089	0.657289	0.70654	0.28905	0.437061	0.298965	0.477704	0.498974	0.684074	0.418128
gene-LOC106311714	mediumpurple	0.74276	0.351176	0.561079	0.128637	0.175142	0.084422	0.112476	0.198745	0	0	0	0	0	0	0	0.304499	0.589896	0.301053	0	0	0.193996	0.0694	0.161739	0.188077	0	0.065491	0.094396	0	0.222849	0.064333
NewGene_1964	mediumpurple	2.518	1.69587	2.21918	1.17365	0.654291	1.13666	0.63998	1.1687	0.662025	0.254979	0.29914	0.241457	0.255965	0.059949	0.431471	3.11611	2.34019	2.98541	1.33891	1.42022	1.20836	0.652497	0.950841	0.930536	0.398026	0.200631	0.621792	0.508224	0.075096	0.84729
NewGene_1966	mediumpurple	0.805506	0.603917	0.984225	0.090824	0.139112	0.194463	0.083686	0.146209	0.121641	0	0.062081	0.030936	0	0.166432	0	0.472012	0.552169	1.01106	0.144756	0.403036	0.039889	0.09727	0.123086	0.100561	0	0.07799	0.106219	0.032383	0.167505	0.085762
NewGene_13122	mediumpurple	0.360911	1.40076	1.75318	1.11024	1.11248	0.666711	0.944706	1.44806	0.737847	0.130562	0.047112	0.280679	0.430426	0.335696	0	1.10743	1.52668	1.38486	0.666581	0.395499	0.488287	0.054916	0.44772	0.824599	0.756372	0.135298	1.0428	0.439443	0.196594	0.676628
gene-LOC106313719	mediumpurple	2.22632	1.64633	1.43532	0.043858	0.030563	0.088363	0.590269	0.602753	0.653187	0.579735	0.252181	0.574853	0.25969	0.249604	0.56709	1.11705	1.18397	1.32411	0.040052	0	0.142973	0.71459	0.503924	0.575153	0.398455	0.056947	0.271237	1.01307	0.911347	1.20378
gene-LOC106313718	mediumpurple	72.6542	80.5578	54.5194	3.18579	7.25329	5.10288	17.9525	8.96937	9.3245	11.7107	8.97188	16.3202	3.2588	2.75136	3.64711	40.4237	39.2886	33.4228	7.42994	3.27228	2.99045	10.889	6.15621	5.16014	1.25223	1.71419	5.70915	4.23883	11.756	19.4309
gene-LOC106325493	mediumpurple	0.295169	0.522954	0.171494	0.399728	0.117365	0.100212	0.155548	0.08028	0.09828	0.101838	0.072057	0	0	0	0	0.706205	0.288625	0.109248	0.066612	0.262983	0	0	0	0.042296	0	0	0	0	0	0
gene-LOC106328174	mediumpurple	9.18001	8.96214	7.79431	2.85599	3.0269	2.5758	4.56461	4.32346	4.32922	1.2925	1.60101	1.28622	0.579849	0.846778	1.30889	5.38212	6.77759	5.78079	2.5153	0.931164	2.46231	2.6052	2.32527	2.64241	2.08162	0.795351	2.92647	2.41673	1.96915	4.50788
gene-LOC106339245	mediumpurple	0.81388	1.08496	0.766562	0.180697	0.286963	0.083201	0.795609	0.282804	0.416228	0.19887	0.282734	0	0.072442	0.150863	0.34043	1.19875	0.750029	0.51233	0	0.017777	0.099701	0.345303	0.192963	0.681219	0	0.027016	0	0.142712	0.120782	0.0974
NewGene_8014	mediumpurple	8.74223	8.46456	7.1207	2.53484	2.52448	2.18955	0.480663	0.656635	0.523485	0.179762	0.295575	0.244321	0.678345	0.802186	0.713007	4.85584	4.84004	4.96928	1.94183	2.13339	1.93194	0.343911	0.680059	0.986513	0.550085	0.121943	0.580972	1.17552	0.33467	0.652059
gene-LOC106318764	mediumpurple	170.855	194.123	166.488	54.8772	48.1677	45.5307	92.7962	88.3954	86.1321	79.2899	90.0919	104.697	33.9456	58.6183	83.2251	206.9	215.972	249.88	34.0151	28.6562	33.0018	65.4938	57.8736	56.4636	101.257	102.871	98.5541	77.2075	54.4548	86.5413
gene-LOC106318767	mediumpurple	9.72961	9.26464	12.609	4.2395	4.28399	4.10346	3.65512	6.05089	4.48884	1.59834	2.34435	4.70501	2.7935	2.36535	2.10312	4.99283	6.52679	4.48218	3.80602	3.18982	3.91539	2.70705	3.47778	4.56091	4.23251	1.41098	5.55649	3.38417	1.07538	4.2257
gene-LOC106318184	mediumpurple	1.98398	1.94217	2.07868	0.583878	0.630178	0.571811	0.945164	1.51462	1.37898	0.172651	0.229399	0.183756	0.301629	0.668459	0.79907	1.14	1.36872	1.5254	0.395794	0.401597	0.476	0.665629	0.909274	0.861108	0.44037	0.247121	0.664188	0.947183	1.06296	0.910311
gene-LOC106339933	mediumpurple	0.579059	0.297488	0.661981	0.153934	0	0.045063	0.135748	0.121616	0.123168	0	0.035472	0.260224	0.031116	0.035414	0.045287	0.410561	0.155849	0.315679	0.083139	0.031839	0.07052	0.340047	0.238043	0.13587	0.124629	0.020111	0.074224	0.026749	0	0.261382
NewGene_2542	mediumpurple	1.41206	1.03689	1.4897	0.571973	0.280825	0.475039	0.133449	0.073375	0.330265	0.070553	0.114588	0	0.185819	0.129067	0.031638	0.705611	0.876641	1.15829	0.582912	0.86781	0.33835	0.123209	0.481671	0.413276	0.094049	0.149504	0.068532	0.4712	0.053354	0.02751
gene-LOC106316140	mediumpurple	0.244175	0.758189	1.04857	0.336541	0.18423	0.65526	0.075251	0.999759	0.887983	0.154756	0.085752	0.095905	0.33303	0	0	0.36284	1.59309	0.472024	0.430146	1.12426	0.258961	0.078726	0.307428	0.443459	0.669502	0.074311	0	0.207388	0.080992	0
gene-LOC106327259	mediumpurple	30.1615	25.9131	47.3786	12.9821	11.737	22.7579	1.38127	11.7927	9.41489	0.126746	3.95285	0.536724	1.24062	0.849349	0.150948	18.7775	22.5791	35.7301	10.2629	24.7138	7.25823	2.88406	3.45939	6.11125	1.742	2.92847	2.38006	1.59508	1.77832	2.10297
gene-LOC106337571	mediumpurple	5.21382	3.61683	2.79305	2.71887	1.8832	4.03005	0.849414	0.806783	0.550139	0.390179	0.050389	0.085347	0.127545	0	0.178544	5.53273	3.27454	6.7752	1.08353	2.14242	1.7069	0.442756	0.699606	0.418868	0.15364	0.441278	0.205095	0.49418	0.050722	0.07936
gene-LOC106337570	mediumpurple	1.56747	0.856849	0.722119	0.339437	0.197006	0.388802	0.034525	0.470722	0.175116	0.048598	0	0	0	0	0.035699	1.19631	0.903793	1.21791	0.206872	0.303391	0.090028	0.159795	0.146294	0.107412	0.048372	0	0.053114	0.053109	0	0
gene-LOC106306237	mediumpurple	31.2845	34.3551	29.1658	4.6036	5.6066	6.07533	13.3704	11.4732	13.7922	12.4006	14.4299	16.4352	8.37147	11.919	9.89828	23.1296	22.7213	20.9873	5.50819	6.87545	6.20004	12.5728	12.5215	13.5862	12.3697	8.90948	11.0117	11.8543	11.2746	12.9284
gene-LOC106304761	mediumpurple	4.83674	3.56835	2.47809	0.194979	1.02333	0.267504	1.79879	0.872113	0.94515	0	0.257282	0.494289	0.399674	0.237548	0.251944	2.34801	1.23573	2.04629	0.459354	0.390448	0.386753	2.14288	1.75225	1.56343	0.290918	0.51246	0.609494	0.330482	0.809549	1.05555
gene-LOC106326122	mediumpurple	0.221128	0.350442	3.75658	1.23688	0.561536	0.172319	0.100067	1.83867	1.75093	0.050799	0.11906	0	0.18342	0.118664	0.276516	1.73266	4.00846	0.305591	0.336968	0.085164	0.175621	0.211378	0.64139	0.215092	0.696825	0	0.342727	0.098307	0.432302	0.057089
gene-LOC106326123	mediumpurple	123.431	27.4498	94.5646	19.4846	39.2911	24.7946	6.65855	5.15351	12.022	0.241006	0.612128	0.108191	4.11171	6.98803	8.31393	2.10026	93.5239	30.4518	35.48	19.9221	14.9439	1.03263	9.90026	6.98808	11.2294	2.12797	19.7851	0.777726	0.884302	0.053014
gene-LOC106326127	mediumpurple	0.550284	1.23031	1.26053	0.59523	0.6979	0.598698	0.766751	0.504414	0.9752	0.379324	0	0.050437	0.20652	0.39426	0.553086	1.20429	1.12367	0.9092	0.242662	0.455383	0.239774	0.481094	0.815675	0.73227	0.663627	0.493392	0.674972	0.255273	0.420946	0.373133
gene-LOC106334173	mediumpurple	0.568804	0.963237	2.29662	0.082008	1.42774	0.23751	0	0.042821	0.411779	0.121412	0.210572	0	0.332342	0.438268	0.387358	0.766855	1.51573	1.62835	0.910445	0	0.945314	0	0.094382	0.244895	0.872572	0.07084	0.65504	0.081058	0.662511	0.096188
gene-LOC106293245	mediumpurple	1.83883	1.46388	2.03486	0.599418	0.359787	0.652086	0.689743	1.23135	0.674729	0.492849	0.330992	0.498811	0.519917	1.42151	0.719476	1.82157	1.72626	2.27887	0.653196	0.66493	0.70485	0.691683	1.17309	0.972363	0.708085	0.667401	0.985514	0.810376	0.481254	1.84242
NewGene_12809	mediumpurple	0.274352	0.27545	0.471086	0.04846	0.105045	0.028158	0.061856	0	0	0.040852	0	0.056868	0	0	0	0.511875	0.478118	0.569227	0	0.053053	0.157482	0.263746	0.099265	0.162956	0	0	0.051048	0.230882	0	0
gene-LOC106343479	mediumpurple	0.683263	0.779041	0.477376	0.156866	0.320319	0.117502	0.071473	0.288247	0.349391	0.232523	0	0	0.040256	0.226341	0	0.324921	0.419761	0.378857	0.285623	0.295526	0.208405	0.125918	0.239548	0.164373	0.134735	0	0.099152	0.1982	0	0.09359
gene-LOC106343471	mediumpurple	0.543661	0.992001	0.759177	0.604394	0.848573	0.429022	0.288616	1.0811	0.882137	0.074307	0.079628	0.246346	0.057396	0.141945	0	1.09257	1.29058	0.74038	0.510557	0.148953	0.358164	0.307724	0.567002	0.966648	0.245561	0.094685	0.763112	0.252357	0	0.433328
gene-LOC106343470	mediumpurple	1.0396	0.773251	0.392383	0.116769	0.41857	0.526745	0.142666	0.064053	0.202348	0.129387	0	0.107154	0.13153	0	0.078898	1.03103	0.511722	0.496704	0.172036	0.075865	0.284453	0.039462	0.072139	0.106884	0.03615	0	0.039976	0.039375	0.030488	0.040424
gene-LOC106329347	mediumpurple	2.22051	2.12066	2.10409	0.484282	0.428861	0.355882	0.774781	0.930072	0.808215	0.708107	1.49034	0.993264	0	0	0.578966	2.34092	1.78817	2.51118	0.618026	0.555988	0.517396	1.71188	1.48411	1.42891	0.409787	0.329347	0.623812	1.33783	1.23663	2.38716
gene-LOC106300282	mediumpurple	10.7699	11.672	11.7426	0.6249	0.989234	1.79003	0.638847	3.26374	2.04987	0.645563	0.333747	0.506932	0.406375	0.285498	0.696953	10.5299	11.4522	7.22062	1.24909	1.0708	0.93788	1.1742	2.15808	2.69229	2.25318	1.24197	1.5462	2.7001	1.28958	2.92695
gene-LOC106328431	mediumpurple	4.78771	5.88947	8.29322	0.016663	0.031541	0.026971	0.985424	0.69308	1.24798	0.522549	0.62429	2.39059	0.1359	0.404892	1.32287	5.34329	7.38157	6.23778	0.02577	0.023172	0.0309	1.42158	0.764109	1.24233	0.758158	0.167476	0.629796	2.09093	2.06396	2.11923
gene-LOC106328639	mediumpurple	2.89645	2.66139	3.68711	2.04841	1.77124	1.93581	0.913235	1.2385	1.29214	0.43566	0.439512	0.288947	0.573898	0.694598	0.539198	2.49922	2.21381	2.67843	1.42908	1.37766	1.35978	1.00705	1.32234	1.1504	1.26922	0.502166	1.69002	0.600503	0.65366	0.668882
gene-LOC106345135	mediumpurple	1.04353	0.894944	1.10009	0.165183	0.315055	0.232428	0.718269	0.342821	0.432604	0.328564	0.378837	0.201863	0.37203	0.362163	0.53911	1.12351	0.879749	0.865575	0.230504	0.273946	0.087358	0.196303	0.303473	0.399563	0.188293	0.160444	0.208383	0.381779	0.346574	0.090277
gene-LOC106325205	mediumpurple	0.350079	0.337468	0.500157	0.103639	0.255891	0.150506	0.087645	0.166599	0.256292	0.049164	0	0.131617	0.090115	0	0.03002	0.088667	0.249919	0.156702	0.121831	0.055452	0.041829	0.02621	0.096178	0.092852	0.273505	0.038449	0.386667	0.202774	0	0.141392
gene-LOC106344844	mediumpurple	2.33053	3.01857	2.26169	0.346094	0.335195	0.181452	0.24737	1.16394	0.435514	0.252228	0.280869	0.138674	0	0.272238	0.406248	1.48239	1.36545	2.05687	0.596234	0.253897	0.341558	0.481436	1.21245	1.02847	0.806606	0.347745	0.976079	0.607943	0.282622	0.321521
gene-LOC106341727	mediumpurple	8.80436	4.33232	5.1985	0.298927	0.331851	1.02129	0.234415	1.56681	0.563605	0.164664	0.277768	0.156346	0.280662	0.645697	0.168556	2.49374	5.60387	3.23041	0.192602	0.213387	0.998205	0.474303	0.25046	1.01162	1.68857	0.408825	1.37684	1.18564	0.202617	0.3351
gene-LOC106341726	mediumpurple	3.49111	2.21912	4.24553	0.19858	0.510278	0.992889	0.232863	0.495782	0.544234	0	0	0	0.376551	0.492368	0	2.10576	4.77412	2.71357	0.243981	0.242698	0.731166	0.066287	0.190072	0.237376	0.54275	0.345585	0.523097	0.844952	0	0
gene-LOC106341722	mediumpurple	7.47092	9.08232	4.81403	1.54141	2.71767	1.65628	1.68099	1.51635	1.79661	1.56997	1.76174	3.19613	1.64483	1.88835	1.78908	5.12346	5.01944	5.8068	2.33208	1.62307	1.71253	2.44685	2.31982	1.80467	1.40712	0.708109	1.85136	3.00564	6.79863	4.8328
gene-LOC106305156	mediumpurple	1.083	1.56493	1.78146	0.771713	0.58338	0.884515	0.37733	0.509765	0.307875	0.091156	0.116848	0.120272	0.055934	0	0.05464	1.56626	1.61572	2.49781	0.706293	1.00848	0.538778	0	0.378884	0.276969	0.146417	0.166541	0.097147	0.096818	0	0.097412
gene-LOC106325876	mediumpurple	4.00312	4.66573	4.38164	2.09449	3.37471	2.82655	0.322573	2.57395	1.4015	0	0.201618	0.714351	0.157948	0.357393	0.760519	2.34883	5.67445	1.84215	1.95145	1.5052	2.40491	0.375242	0.684757	1.54259	1.67005	0.443505	3.13414	0.26466	0.076166	0.592088
gene-LOC106327756	mediumpurple	18.7421	19.1935	21.8588	7.86803	7.41604	11.4312	5.33173	11.8435	11.0988	5.75151	4.67786	3.73596	4.87105	4.85381	5.4758	19.9568	27.3117	21.7233	7.91265	7.57818	8.66376	5.70664	5.50627	8.64138	11.1599	8.19242	13.0748	9.43835	3.52706	8.44924
NewGene_12187	mediumpurple	1.1101	0.73955	0.90094	0.281393	0.53558	0.764245	0.321484	0.348556	0.40043	0.149637	0.094138	0.115763	0.133868	0.223802	0.24126	1.04981	0.787825	1.00747	0.44627	0.353599	0.434452	0.479966	0.730649	0.433046	0.203867	0.092263	0.401869	0.297267	0	0.764694
gene-LOC106308872	mediumpurple	1.16147	0.791104	1.02949	0.031911	0.031187	0.135617	0.580832	0.398024	0.635138	0.294857	0.398231	0.613147	0	0.256267	0.214902	1.04039	1.01613	1.00331	0.05677	0.099554	0	1.23536	0.761765	0.286172	0.16756	0.131971	0.361485	0.645071	0.566242	0.891001
NewGene_3980	mediumpurple	0.345541	0.301382	0.355505	0	0.056466	0.315115	0.161777	0.099937	0.316928	0	0	0	0	0	0.053536	0.198978	0.385502	0.377083	0	0.134279	0.200493	0	0.225229	0.066301	0.128593	0.065742	0	0.138819	0.165413	0.127016
NewGene_1754	mediumpurple	1.31745	1.34531	1.78279	0.2622	0.22642	0.186328	0.164588	0.831518	0.663919	0.240704	0.354028	0.32957	0.382288	0.180091	0.288891	0.370195	1.11398	0.964182	0.290961	0.29877	0.241707	0.362062	0.636767	0.89379	0.439876	0.340684	0.552971	0.484258	0.151625	0.298612
gene-LOC106306088	mediumpurple	11.7419	10.7878	13.2906	1.55423	1.65452	1.29052	0.944585	3.20942	2.42122	0.356609	0.662649	1.39623	0.391514	0.455588	1.50777	8.64219	11.692	9.48939	0.48741	0.83979	0.913227	1.07553	0.741276	1.88734	3.3043	0.36689	3.81793	2.09472	0.683665	1.92898
gene-LOC106336153	mediumpurple	1.46338	0.114126	1.07858	0	0.820169	0.094108	0	0	0	0	0	0	0	0	0	0	1.84865	0.385205	0.126033	0	0	0	0.12943	0	0	0	0.156183	0	0	0
NewGene_14108	mediumpurple	0.414232	0.504735	0.231957	0.10219	0.325572	0.083743	0.088983	0.045905	0.044681	0	0.236939	0.057907	0	0	0	0.300392	0.699606	0.403078	0.04889	0.102321	0.052789	0.091867	0.227668	0.114687	0.295003	0	0	0.114401	0.162483	0.140603
gene-LOC106317291	mediumpurple	1.03436	0.535485	0.885796	0.376532	0.223729	0.225476	0.055182	0.145659	0.176495	0.065297	0.054197	0	0.073896	0.023957	0.039084	0.69129	0.826593	1.04647	0.045806	0.315783	0.154811	0	0.082849	0.12966	0.107527	0.20727	0.127279	0.078772	0	0.036834
gene-LOC106342905	mediumpurple	31.4673	29.5381	25.9032	5.61465	7.11442	5.41409	4.64972	6.55533	7.82305	2.99127	5.45716	2.82384	2.3125	3.10642	3.50808	13.5315	16.2679	17.2211	4.73878	4.27936	5.25971	5.7899	4.26534	4.4586	4.56128	2.02069	6.29174	5.08319	6.58441	8.78719
NewGene_7079	mediumpurple	1.77873	0.456204	0.924323	0.045547	0	0.281924	0	0	0	0	0	0	0.146587	0.086248	0.094306	0	1.01701	0.147412	0.375147	0.736979	0.13513	0	0	0	0.230032	0.19078	0	0	0	0
gene-LOC106336026	mediumpurple	17.7803	20.3078	17.0681	3.2925	2.541	1	9.76005	6.83573	11.9453	8.58216	4.28877	3.40285	7.5572	5.5987	4.12203	27.8823	18.1481	18.0225	0.680363	0.375217	0.421482	8.9354	8.30002	5.37843	5.04074	0.532142	1.38288	7.73932	8.31381	7.41512
NewGene_12455	mediumpurple	1.20756	0.896759	1.07022	0.264009	0	0.310516	0.133938	0	0.384217	0.144538	0	0	0.137983	0	0.22027	0.557196	1.04836	1.01916	0.283948	0.092509	0.362657	0.430885	0.146407	0.548201	0.179256	0.141535	0.481857	0	0.141554	0.071341
NewGene_12454	mediumpurple	1.38358	1.32538	2.84162	0.194127	0.243459	0.491654	0.252373	0.837757	0.424277	0.205013	0.54415	1.40457	0.160621	0.064082	0.709837	1.64938	1.23496	1.68874	0.361028	0.360312	0.244871	0.262787	0.423054	0.878688	0.325759	0.358797	0.830619	0.306603	0.077022	0.577422
gene-LOC106336796	mediumpurple	474.913	410.256	507.746	176.069	145.53	160.002	54.2762	180.05	134.826	50.4448	57.3647	59.2681	55.661	47.2313	41.316	412.128	465.993	354.249	104.818	107.043	149.269	68.8613	89.3724	144.488	115.524	41.6963	130.41	61.9121	21.4211	53.8184
NewGene_11426	mediumpurple	21.08	19.2437	23.0705	8.65635	6.92232	9.65367	4.82969	5.59162	4.62759	5.55529	6.03498	6.15835	3.63738	4.66579	3.68306	14.4914	17.4585	12.7662	8.44597	10.1397	7.68442	5.89471	5.30208	6.29583	7.94267	7.38054	8.53903	6.61733	4.14255	7.1013
gene-LOC106296857	mediumpurple	0.441988	0.556305	0.133444	0.316486	0.333333	0.193948	0.199474	0.158867	0.3219	0.024817	0.144087	0	0	0.131751	0.062094	0.300706	0.307362	0.245016	0.136665	0.215551	0.191566	0.057934	0.117816	0.145027	0.125739	0.048432	0.108841	0.050859	0.07845	0.054063
gene-LOC106337774	mediumpurple	3.30343	2.01836	2.39478	2.34146	2.66316	2.92727	1.72011	1.72955	0.566414	0.753123	1.2544	0.450706	0.515531	0.405532	0.52559	2.82943	3.00343	2.73604	1.70394	1.44516	2.57417	0.838874	0.851634	0.742711	0.407469	0.599494	0.661413	0.50033	0.146614	0.458614
gene-LOC106298463	mediumpurple	107.276	121.537	84.1335	36.0385	60.059	20.833	58.8499	46.4152	41.4384	45.4107	32.419	41.6726	33.5169	55.906	61.4546	142.68	94.1177	98.0836	20.1621	16.415	20.4467	21.2847	20.0718	23.0176	13.8318	20.7365	23.63	26.8593	22.1442	23.1129
NewGene_9210	mediumpurple	1.01354	1.87363	1.87501	0	0	0	0.18297	0	0	0.214334	0.136981	0	0	0.094862	0.089173	2.55854	2.44484	3.58901	0	0	0	0.15835	0	0.215653	0	0	0.314437	0	0.173373	0.286853
gene-LOC106320581	mediumpurple	2.14411	2.63426	2.41747	0.937492	1.5127	1.42363	2.13698	1.00427	1.02931	1.09202	1.05993	1.25354	1.07038	0.634351	0.226057	3.33404	1.9857	2.29831	1.9877	1.11782	1.27443	0.619274	0.44975	0.503546	0.427477	0.776919	0.568715	0.294344	0.128858	0.435357
NewGene_3488	mediumpurple	1.7349	1.45121	2.35202	0.969151	0.311891	0.348015	0.611294	0.430823	0.482265	0.053714	0.209145	0.428083	2.07558	0.342973	0	0.850555	1.13795	1.41263	0.972102	0.761143	0.74186	0.818349	0.828044	1.07519	0.329852	1.04531	0.558058	1.09552	0.446873	0.360243
gene-LOC106297022	mediumpurple	0.489733	0.635299	0.604026	0.025479	0.124066	0	0	0.17459	0.101046	0	0.050094	0.015798	0	0	0	0.390633	0.528115	0.352644	0	0.051563	0.017163	0.022164	0	0.060986	0	0.019689	0.063094	0	0	0.155566
gene-LOC106297023	mediumpurple	17.9837	24.3776	13.0342	2.4102	4.82297	2.01439	12.1374	19.1859	20.5595	6.89648	4.36014	5.21081	2.5322	3.40175	5.48977	60.4134	42.2023	40.8445	2.64993	2.15255	1.63037	9.83058	8.85793	7.76287	8.7926	1.72965	5.88045	8.07289	3.58302	5.77158
gene-LOC106325862	mediumpurple	6.01794	4.1868	3.16316	1.5732	2.44833	1.89952	3.20344	6.01642	4.19329	3.57788	2.88471	3.28211	1.42873	1.82897	2.73048	9.05337	7.94161	4.52597	2.18839	1.18734	1.26025	2.8136	3.17652	2.49912	4.58261	1.45214	3.20208	3.23314	1.80589	1.51995
NewGene_12199	mediumpurple	0.886774	0.585596	0.683231	0	0	0.077086	0	0	0	0	0	0	0	0	0	0.651477	0.276995	0.554712	0	0	0	0	0	0	0	0	0	0	0.079362	0
gene-LOC106321371	mediumpurple	0.305892	0.639667	0.282779	0.324314	0.163621	0.02589	0.103943	0.110683	0	0	0.07631	0	0.210235	0	0.396258	0.948147	0.741795	0.597501	0	0.17701	0.133204	0.184511	0	0.182822	0.187363	0.144626	0	0.209044	0.365708	0.113502
NewGene_7067	mediumpurple	4.77914	0.472114	2.91199	0.163694	0	0	0.122814	0.040578	0	0	0	0.035148	0.062778	0	0	0	1.67373	0.327425	0.857121	1.04634	0.136722	0.163671	0.169283	0	0.156495	0.030913	0.052569	0	0	0
NewGene_12440	mediumpurple	2.74203	0.82871	0.927931	0.537435	0.467467	1.24096	0.178474	0.320156	0.14704	0.139582	0	0.336288	0.113968	0	0.10986	0.819513	1.65958	1.04783	0.264313	0.751665	0.208606	0.139161	0.389625	0.223841	0.055321	0.240785	0	0	0	0
gene-LOC106336800	mediumpurple	4.88338	7.56849	5.9006	3.16547	2.15179	2.67292	3.83957	7.75679	6.51603	1.5022	0.836179	1.91755	0.941584	0.772731	0.464432	11.9852	14.2074	10.1992	2.41395	1.91474	2.92594	1.9629	2.54745	4.07702	3.06158	0.911521	4.85412	0.699501	1.10468	1.95987
gene-LOC106336801	mediumpurple	2.63059	2.42996	1.61853	0.421025	0.223393	0.346139	0.183384	0.499935	0.688182	0.2279	0.157644	0.622877	0.171881	0.204506	0.18306	2.21015	1.41144	1.01638	0.257769	0.317032	0.166458	0.468313	0.362072	0.265277	0.350569	0.170998	0.301906	0.19655	0.129119	0.770634
gene-LOC106336803	mediumpurple	0.472377	0.532093	0.426208	0.106267	0.099478	0.071003	0.240026	0.507253	0.617406	0.165017	0.266479	0.194366	0.023885	0.180569	0.153651	0.492978	0.686558	0.491271	0.127743	0.067173	0.111997	0.151254	0.263555	0.3035	0.207384	0.247631	0.168656	0.210252	0.100963	0.213181
gene-LOC106336809	mediumpurple	23.9785	20.854	27.5561	6.56866	5.4033	5.90514	5.77052	7.47946	8.88025	5.03193	5.29292	5.01782	5.28542	5.30637	6.33105	9.41362	11.8556	9.61424	6.2003	4.73983	5.75404	8.46311	9.64229	11.6465	8.40396	8.14846	8.59339	5.9396	7.73242	10.6307
gene-LOC106329107	mediumpurple	0.975554	0.945564	1.10559	0.35287	0.236241	0.6747	0.100722	0.179222	0.110181	0.144619	0.128901	0	0	0	0.08404	2.14871	3.07218	2.36428	0.508815	0.244908	0.516537	0.145582	0.192189	0.084812	0.096722	0.059946	0.165212	0.107749	0	0
gene-LOC106329108	mediumpurple	0.226317	0.27988	0.406427	0.248525	0.157512	0.474611	0.155343	0.143172	0.137942	0.064896	0	0.146478	0	0	0	0.248854	0.483356	0.276698	0.364318	0.150612	0.188486	0	0	0.122885	0.115306	0	0.218049	0.239367	0	0.116515
gene-LOC106344718	mediumpurple	0.533521	0.204906	0.240441	0.057839	0.212922	0.167108	0.095615	0.373116	0.150378	0	0	0	0	0.048109	0	0.140589	0.394595	0.105918	0.047965	0	0.103475	0	0	0.133342	0.121152	0	0.129537	0	0	0
gene-LOC106322481	mediumpurple	2.04396	4.38746	2.64738	2.75626	4.29391	4.95204	0.97292	1.97094	1.80794	0.992629	0.92882	2.21246	0.739746	0.975882	0.721488	5.05818	6.61531	4.73625	2.68649	2.01422	2.72808	0.697879	1.25782	1.7972	2.69514	0.575402	2.70893	1.46976	0.312055	1.95668
gene-LOC106322480	mediumpurple	2.92366	2.28981	4.12634	1.40806	1.70197	0.685994	0.073791	0.953041	0.801645	0.033828	0.167214	0.158948	0.527138	0.492331	0.061523	1.52648	4.93144	2.21366	1.02955	0.232189	0.497503	0.262017	0.739655	1.11422	1.51734	0.046724	1.42534	0.461433	0.650351	0.09764
gene-LOC106322485	mediumpurple	0.685188	0.962938	1.0053	0.061858	0.057637	0.073893	0.344236	0.498311	0.559012	0.24862	0.134633	0.413388	0.135985	0.201375	0.27785	0.739087	0.867527	0.790224	0	0.066275	0.104163	0.803523	0.538758	1.00829	0.43907	0.234642	0.299149	0.534105	0.398226	0.754438
gene-LOC106318906	mediumpurple	1.55659	1.71639	1.48214	0.721265	0.869441	0.720778	1.83284	1.74925	1.52072	0.329411	0.848827	0.371224	0.699888	0.196971	0.228086	1.88449	1.44222	1.93651	0.707226	0.600371	0.720733	0.202413	0.377819	0.633357	0.451042	0.946529	0.505058	0.417165	0.37079	0.10262
NewGene_13711	mediumpurple	0.72605	0.662736	1.04033	0	0.085255	0	0.669865	0.466349	0.409416	0.164881	0.048273	0.479352	0	0.078321	0.254823	0.495392	0.919687	0.998946	0.111918	0	0.052828	0.473377	0.569443	1.00149	0.16246	0.110681	0.847227	0.762994	0.356775	0.553516
gene-LOC106325138	mediumpurple	2.21284	2.92136	8.02565	2.78936	3.06304	1.1171	1.05617	4.81076	3.67197	0.721022	1.20002	0.598452	1.13333	1.61653	0.677242	3.36349	9.28874	2.23798	2.29116	0.485844	1.03933	0.458784	2.64384	1.0663	4.32977	0.681095	3.97879	2.33502	2.38133	2.00608
gene-LOC106318680	mediumpurple	5.66312	5.52881	5.30522	2.64582	2.20265	2.04349	2.82	3.9403	3.2873	1.49692	0.964822	1.36369	1.50096	1.56669	1.24191	4.93714	4.95704	4.40956	2.38124	1.66557	2.0017	2.76186	2.97801	2.69894	2.15298	0.934634	2.09573	1.92032	2.06568	1.91381
gene-LOC106295192	mediumpurple	4.36296	2.85254	3.57335	2.22808	1.16514	2.67596	0.702362	0.987523	0.429973	0.074981	0.11172	0.026233	0.152235	0.249789	0.098602	3.17042	3.67165	5.36208	0.785403	2.01891	1.22704	0.349836	0.637669	0.3926	0.33687	0.118959	0.350341	0.271913	0.196702	0.081281
gene-LOC106295193	mediumpurple	215.327	190.244	255.567	0.071129	0.017539	0.030658	84.7133	53.5451	21.3092	44.4045	54.3312	84.5601	1.08598	22.9743	47.3633	69.9899	139.216	92.9111	0	0	0.026754	50.9163	54.9369	67.0416	25.574	24.0275	75.7473	65.3887	44.2725	56.5002
gene-LOC106333337	mediumpurple	1.23586	1.13742	2.12873	0.63663	0.428798	0.478152	0.722632	0.627052	0.493206	0.577025	0.309857	0.291051	0.227284	0.057005	0.095264	1.50547	1.21242	1.53399	0.296367	0.699234	0.275403	0.883157	0.841607	0.615305	0.421865	0.33106	0.441243	0.381847	0.304315	0.560083
gene-LOC106305318	mediumpurple	1.15448	1.26627	0.821011	0.259186	0	0	0.742773	0.694107	0.991575	0.286449	0.322232	0.066659	0.880517	0.945318	0.371414	1.44606	1.05447	1.18081	0.067504	0	0.05513	0.708231	0.850197	0.446777	0.342669	0	0.112579	0.744642	0.277895	0.341519
gene-LOC106307229	mediumpurple	1.06596	1.15003	0.688388	0.097374	0.071946	0	0.618793	0.287672	0.423944	0	0	0.023507	0	0.140403	0.161636	0.2658	0.747488	0.360445	0.048357	0	0.080362	0.582315	0.540876	0.49557	0.056433	0.021	0.124049	0.072082	0.127298	0.144559
gene-LOC106307226	mediumpurple	0.759002	0.550832	0.979701	0.292161	0.462399	0.427722	0.168251	0.233275	0.4409	0.061432	0.171544	0.12106	0.100036	0.228217	0.256633	0.393813	0.912451	0.862403	0.466613	0.325647	0.36263	0.102159	0.218916	0.155074	0	0.257777	0.168843	0.338641	0.132051	0.223539
gene-LOC106307227	mediumpurple	1.10896	0.946676	1.16485	0.288725	0.700401	0.306428	0.403103	0.252842	0.405234	0.234998	0.202681	0.297373	0.213704	0.563735	0.201956	0.700878	0.976761	0.403038	0.432225	0.632349	0.299457	0.593714	0.261566	0.390248	0.160707	0.090922	0.292876	0.474164	0.282451	0.566677
gene-LOC106327192	mediumpurple	0.668409	0.792784	0.900468	0.258574	0.149924	0.172017	0.184074	0.554371	0.568235	0.123785	0.194805	0.22358	0.233777	0.410711	0.470961	0.624285	0.741366	0.608551	0.154799	0.21064	0.171385	0.295538	0.351464	0.540396	0.252423	0.152027	0.47216	0.458064	0.277577	0.842789
NewGene_11037	mediumpurple	0.193097	0.700925	0.618047	0.042746	0.139865	0.402101	0.115678	0.093474	0.154397	0	0	0.215081	0	0.080527	0.215279	0.433763	0.935537	0.369056	0.14007	0.116897	0.174867	0	0.546123	0.206813	0	0.087641	0.072228	0.158844	0	0.049582
gene-LOC106330519	mediumpurple	0.683983	0.691853	1.83672	0.318283	0.752764	0.696173	0.259261	0.270921	0.251586	0	0.180013	0.116618	0.121988	0.09315	0.21566	1.32795	1.20612	1.54401	0.91503	0.443724	0.554912	0.197562	0.440457	0.185054	0.19974	0.16567	0.700783	0	0.19903	0.280657
gene-LOC106330510	mediumpurple	2.3791	2.49752	2.39395	2.52944	1.37968	2.81854	0.604709	1.9832	1.29334	0.263226	0.265749	0.23916	0.414679	0.166087	0.266803	2.41366	3.02363	2.92047	1.26637	3.27735	1.41428	0.958284	0.726978	0.813236	0.356278	0.347121	0.499685	0.318212	0.11857	0.316271
gene-LOC106325925	mediumpurple	0.347604	0.344232	0.701359	0.124197	0.1467	0.116764	0	0.152366	0.133191	0	0.043276	0	0.102523	0.103594	0.310835	0.364131	0.292709	0.442788	0.236373	0.350863	0.136919	0	0.089392	0.250997	0.171317	0	0.126058	0	0.033725	0.034513
gene-LOC106304599	mediumpurple	1.11711	1.70428	3.66841	0.956983	2.01125	0.89133	0.080311	1.61366	0.478052	0	0	0	0.046844	0.050975	0.047599	0.445083	1.34037	0.875649	0.912007	0.925867	0.098435	0.085231	0.039975	1.03887	0.397301	0.102481	0.97527	0.034722	0	0
gene-LOC106306686	mediumpurple	0.814711	0.703481	0.945798	1.13193	0.389762	0.552657	0.340494	0.98724	0.843678	0.161313	0.13779	0.129494	0.154552	0.114628	0.248498	0.568685	0.831715	0.61205	0.37134	0.25139	0.366024	0.121982	0.463273	0.454862	0.259841	0.117583	0.372365	0.374003	0.214685	0.500033
gene-LOC106306683	mediumpurple	11.4085	12.7984	13.8463	4.97876	4.07815	4.94277	3.28244	5.17106	4.7629	3.10008	3.43621	3.99886	3.5716	2.82087	2.37014	5.9986	8.75521	6.83436	2.98464	3.25583	4.24676	2.5045	3.19138	4.44268	4.02711	2.82222	5.37161	2.63637	1.80789	3.10089
gene-LOC106327115	mediumpurple	1.83498	1.29598	1.85102	0.040815	0.384606	0.061656	1.36216	0.369861	0.297639	0.443399	0.08046	0.326216	0.05248	0.105436	0.053221	1.27018	8.57864	0.746798	0.088319	0.048399	0.127686	0	0.091802	0.15135	0.148119	0.080907	0.275712	0.04752	0	0.178126
gene-LOC106292229	mediumpurple	0.344574	0.424039	0.354814	0.165422	0.031308	0	0.056296	0.152842	0.22299	0	0	0	0	0	0	0.088845	0.625611	0.544491	0	0	0.047319	0	0	0.09941	0.105809	0.115793	0.180447	0	0	0.058729
gene-LOC106305886	mediumpurple	9.91394	8.55537	10.02	2.60961	3.61116	2.95933	2.28892	3.38446	3.32558	1.2163	1.3141	2.97888	2.42583	2.93954	1.63893	7.81351	7.75157	7.6723	2.4213	2.04424	2.55454	2.15138	2.95816	3.03754	1.91025	0.786059	2.14586	3.60254	2.41435	4.78857
gene-LOC106305883	mediumpurple	175.553	136.12	155.778	35.8647	40.1673	24.6039	44.9306	65.5421	64.1679	48.4123	50.3892	53.512	37.4402	38.3348	40.5938	161.661	144.118	139.649	30.7513	24.4729	28.9292	58.1072	46.2404	50.5624	43.7746	18.4477	46.0492	41.4451	38.4631	47.1972
gene-LOC106305880	mediumpurple	158.603	159.717	149.026	77.9932	58.9597	81.115	54.8183	87.5359	66.3732	36.1534	42.3752	47.7415	25.7292	34.4994	39.6464	214.927	189.427	207.17	101.346	97.7383	93.4099	64.5157	88.3694	105.543	111.726	85.2768	101.58	49.7687	23.436	38.1775
gene-LOC106307761	mediumpurple	3.14309	5.71889	2.98685	1.23966	1.99622	0.415978	4.0212	2.70558	3.17274	1.86137	1.32607	1.50478	0.641908	1.16995	2.05131	4.06977	5.75983	2.89711	0.956623	0.276573	0.729773	2.19678	1.98559	1.58846	1.51943	0.814423	2.44543	1.85981	1.34346	2.02279
gene-LOC106296073	mediumpurple	0.530314	0.172636	0.512044	0.259341	0	0.570358	0	0.063321	0	0	0	0.054562	0	0	0.060353	0.531928	0	0.585931	0	0.337291	0.114528	0	0.053675	0	0	0	0	0	0	0
gene-LOC106304867	mediumpurple	154.646	114.078	167.099	7.49948	11.4408	12.8528	9.11578	27.4326	21.3117	20.1896	26.0829	30.8429	24.9713	19.3832	12.8482	115.283	128.351	95.6331	8.2074	13.4371	7.06537	16.8843	22.5914	23.0311	43.343	6.9843	28.7831	25.4705	18.0793	31.7338
gene-LOC106310508	mediumpurple	14.4606	16.5239	11.5849	0.242005	0.443833	0.461015	3.21273	3.39361	2.24872	1.53352	1.9398	2.24899	0.887771	0.923638	0.55653	16.455	8.4099	8.87744	0.479667	0	0.44645	1.00056	2.98903	2.27199	1.30371	1.07599	2.05563	2.90077	0.926697	1.99027
NewGene_8004	mediumpurple	0.4419	0.393914	0.303303	0	0	0	0	0	0.335593	0	0	0	0	0	0.169556	0	0.352187	0.787467	0	0	0	0	0.10878	0.233803	0.176273	0	0	0	0	0
gene-LOC106341686	mediumpurple	101.687	81.1561	108.761	96.2362	124.46	117.485	33.2287	66.1487	54.1522	22.0992	23.0529	17.2772	17.8304	24.5464	25.3269	112.563	200.403	130.578	77.8775	62.991	93.5735	28.1376	31.3836	40.8465	45.805	22.303	67.0566	31.393	16.8922	28.0378
gene-LOC106340372	mediumpurple	1.5497	1.93552	4.5277	2.03626	1.79891	0.882545	0.555842	1.78019	2.54455	0.05316	0.323649	0.24035	0.280024	0.61142	1.47243	1.05218	3.12266	2.28411	0.270209	0.370015	0.339093	0.162151	1.27363	2.17203	2.69505	0.106001	1.33126	0.433399	0.216212	0.045975
gene-LOC106340085	mediumpurple	7.83819	6.0117	6.50251	3.41625	2.57079	2.87965	3.46743	5.84261	2.84496	1.27452	1.25479	2.25571	1.32801	1.43815	1.5134	7.99107	8.46693	7.94323	2.1647	2.54291	2.00612	3.15739	2.30595	4.44645	2.38705	1.34323	4.64832	3.45499	3.93857	5.43346
gene-LOC106340081	mediumpurple	1.04463	1.14164	1.22828	1.18873	1.27578	0.884974	0.11422	0.296441	0.240002	0.242714	0.039756	0.131477	0.165835	0.194623	0.092914	1.89918	1.40381	1.32461	1.10059	1.02087	0.949969	0.179109	0.223742	0.291089	0	0.21262	0.470411	0	0	0.040853
NewGene_16384	mediumpurple	0.556987	0.591924	0.615529	0.217431	0	0	0.047729	0	0.329757	0	0	0.056752	0	0	0	0.269257	0.24961	0.524657	0	0.060076	0	0.169556	0.128138	0.19657	0	0.238375	0.230984	0.306532	0	0.272034
NewGene_16388	mediumpurple	0.344331	0.108414	0.453414	0.208036	0.102189	0.093149	0.038817	0	0.054673	0.180845	0	0.13406	0	0	0	0.158217	0.203272	0.343268	0.189165	0.294271	0.028338	0	0.126095	0.159899	0.025036	0	0.065216	0.094103	0	0.05911
gene-LOC106341970	mediumpurple	0.898507	2.10892	1.1479	0.631002	0.458734	0.534983	0.219481	1.02971	0.629183	0.195128	0	0.211455	0.152706	0.105876	0	0.58139	1.55604	0.675808	0.321875	0.129488	0.404588	0.41748	0.703093	1.34318	0.38921	0.110291	1.10997	0.265441	0.147265	0.684672
NewGene_5324	mediumpurple	1.13519	1.14603	1.60598	1.39131	0.509681	0.925642	0.158345	0.871979	0.474035	0.102007	0.368213	0.092908	0.305555	0.139594	0.331298	1.52927	1.33645	1.6661	0.539276	0.725232	0.484558	0.262886	0.314702	0.312373	0.368169	0.399323	0.572972	0.460341	0.385516	0.526287
gene-LOC106307975	mediumpurple	8.86657	6.02584	7.80663	1.83597	1.87745	1.41667	3.79102	10.226	8.46226	2.0629	2.61194	3.38449	1.01695	1.25785	1.0964	9.08828	8.2151	7.23394	1.90925	1.21701	0.851194	2.89941	3.10978	3.73792	5.24674	1.33527	4.45149	2.55007	1.83327	2.08951
gene-LOC106297081	mediumpurple	1.38652	0.946219	1.59279	0.871856	0.725328	0.921919	0.311578	1.00531	0.859784	0.339087	0.066543	0.10815	0.518952	0.098789	0.075137	0.766252	1.16279	0.583148	0.617266	0.278572	0.732126	0.216425	0.336487	0.762917	0.299235	0	0.505734	0.150334	0.150591	0.179764
gene-LOC106317269	mediumpurple	4.19113	3.62413	4.50158	1.70136	0.960856	2.79742	0.252973	1.12777	0.480425	0	0.102561	0.028946	0.151536	0	0.085343	5.69018	4.93995	6.50525	0.49636	2.14685	0.293011	0.210886	0.510541	0.451818	0.230737	0.312941	0.250797	0.121073	0.044981	0.21743
NewGene_15951	mediumpurple	0.61446	0.692816	0.677823	0.329283	0.243021	0.398899	0.204393	0.337008	0.159417	0.194558	0.064439	0.246156	0.072058	0.079992	0.167205	1.29009	0.911162	0.774954	0.200337	0.037322	0.084804	0.093105	0.118544	0.182823	0.36805	0.087509	0.542464	0.128036	0.190238	0.193798
gene-LOC106329474	mediumpurple	1.64668	0.946173	0.721649	0.369797	0.281429	0.383861	0.301469	0.420257	0.453063	0.227022	0.318082	0.311723	0.268882	0.257685	0.168908	1.6369	1.23695	1.39586	0.32804	0.537353	0.397058	0.214008	0.405284	0.282577	0.413131	0.215196	0.395785	0.191829	0.204278	0.238207
gene-LOC106295795	mediumpurple	173.247	173.019	124.307	4.57739	8.2568	5.35136	20.3685	21.8387	26.341	22.166	17.6905	30.2063	8.62598	13.6119	17.6733	143.102	100.737	102.253	7.30481	5.23746	6.08962	17.9315	17.8049	13.8324	13.3291	8.00333	19.0312	24.947	13.7281	30.62
NewGene_7600	mediumpurple	0.280928	0.577648	1.10033	0.651078	0.413155	0.293819	0.222064	0.045917	0.161144	0.036591	0	0	0.045609	0.092906	0.42474	0.251477	0.490279	0.64858	0.388562	0.080215	0.320627	0	0.443517	0.303846	0.299968	0	0.469459	0.037557	0.142719	0
gene-LOC106317311	mediumpurple	2.39055	1.40967	1.57698	1.42255	0.76534	1.71296	0.222349	0.475144	0.49368	0	0	0	0.092004	0.19671	0	2.29702	2.07503	3.52992	0.757003	1.27216	0.538734	0.253987	0.534369	0.406217	0.064205	0.142936	0.131026	0.120263	0.063811	0.113528
gene-LOC106299273	mediumpurple	1.29354	0.592451	1.35135	0.591881	0.461469	0.818337	0	0.23454	0.228666	0	0	0	0	0	0	1.30184	1.62179	1.59052	0.04567	0.191235	0.053225	0.102018	0.167581	0	0.046417	0.037178	0	0	0	0
gene-LOC106299184	mediumpurple	5.24214	4.32883	4.84405	2.94408	1.79224	3.61296	1.19942	1.70178	0.89164	0.510227	0.309863	0.220341	0.517989	0.450834	0.630751	6.56013	6.74085	9.4221	1.86637	2.07261	1.43262	1.04921	1.66949	1.56214	1.16022	0.551746	0.93071	0.863198	0.467024	0.499482
gene-LOC106318801	mediumpurple	74.7761	73.1091	74.8105	19.7762	31.2296	21.3145	18.4964	18.4739	18.2523	36.14	28.6396	53.1632	11.6088	23.431	29.9475	72.0673	86.4849	70.5358	22.1619	15.375	21.1917	14.8435	16.2691	15.686	33.0374	19.9475	31.407	58.1511	32.4186	44.2307
gene-LOC106318804	mediumpurple	1.24232	0.693394	0.870826	0.451314	0.358594	0.309383	0.235308	0.450007	0.260311	0.141607	0.274617	0.229525	0.112904	0.02934	0.232839	1.11079	1.18926	1.19931	0.460688	0.225531	0.360366	0.238889	0.348427	0.312097	0.361585	0.293591	0.489325	0.129774	0.048127	0.145865
gene-LOC106323386	mediumpurple	47.0819	27.432	27.2108	20.0944	15.6431	25.7731	6.42614	9.43713	6.98252	2.80126	1.92843	3.02313	2.8058	2.43604	2.96237	47.0459	34.8937	57.0784	10.1109	20.5892	11.5389	4.97454	7.303	5.40772	2.6667	2.47105	3.59336	2.95605	1.96438	3.50579
gene-LOC106298584	mediumpurple	3.93439	4.9885	3.32318	0.227266	0.441197	0.372451	0.101726	0.130663	0.363504	0.061783	0.060688	0	0	0	0.040108	4.86187	2.57888	3.59648	0.07416	0.106692	0	0.168323	0.068818	0.229367	0.084577	0.061125	0.105592	0	0.179859	0.126101
gene-LOC106298582	mediumpurple	24.1057	24.5207	28.3329	3.38247	3.90818	5.70978	1.75706	3.72082	2.85692	1.56866	1.35398	2.53098	0.235489	1.12322	0.970672	26.2207	24.0573	16.8171	2.87504	3.23153	3.59907	2.79817	1.78531	4.62972	2.97298	1.44713	3.64078	2.75126	0.996507	3.66167
gene-LOC106294258	mediumpurple	0.495325	6.50368	2.90995	0	0.6653	0.018729	0.256138	0.397291	1.00808	0.257536	0	0	0	0	0	7.41196	0.777946	1.14576	1.03353	0	0	0.116897	0	0	0	0	0	0	0	0.169753
gene-LOC106330283	mediumpurple	0.276083	0.288446	0.450166	0.093319	0.149876	0.212681	0.085646	0.114987	0.185651	0.218129	0	0.103436	0.130326	0.081239	0.243508	0.392936	0.555193	0.644702	0.163736	0.1791	0.170318	0.210292	0.229369	0.273173	0.161737	0.22734	0.187987	0.188739	0.294225	0.27061
gene-LOC106337840	mediumpurple	2.6654	1.41227	4.68658	0.451209	0.194291	0.429516	0.177455	0.49157	0.496932	0.015486	0.268022	0.06113	0.15332	0.390243	0.233792	1.46528	2.19906	2.67788	0.201634	0.376828	0.183163	0.504607	0.259551	0.278216	0.148426	0.054604	0.143087	0.272877	0.170751	0.15028
gene-LOC106331151	mediumpurple	5.70782	4.50774	3.87443	0.347008	0.495419	0.457944	1.7081	2.64797	3.03516	0.483199	0.575371	0.656138	1.76422	1.64291	1.57475	2.72316	3.20247	2.82645	0.333463	0.404318	0.357547	1.63083	2.78422	2.33788	1.32882	0.636312	1.633	2.05405	1.50249	1.95587
gene-LOC106292366	mediumpurple	0.268145	0.165577	0.097201	0.05744	0	0.103526	0.112593	0.032016	0	0.145266	0.090443	0.035312	0	0	0	0.207035	0.350767	0.719138	0.344132	0.059608	0.066703	0.15158	0.172263	0.182226	0	0	0.037997	0	0.037385	0.033839
gene-LOC106292368	mediumpurple	4.00397	2.20198	2.90818	2.77152	1.39749	4.09471	0.484743	1.10901	0.613367	0.22242	0.11171	0.122058	0.080341	0	0.142679	3.18755	2.33673	4.36909	1.23503	2.76874	1.74638	0.500328	1.00091	0.688144	0.207687	0.297044	0.05545	0.20682	0.228074	0.703153
gene-LOC106334504	mediumpurple	6.12449	9.39907	7.22816	1.51731	1.82773	0.892334	3.63201	2.05432	4.04734	2.1208	1.38634	1.44332	0.978537	0.84172	0.588765	9.61245	4.41525	6.56645	0.636992	0.409768	0.364411	2.69859	1.58131	1.3594	0.709335	0.678447	0.478719	0.596071	0.958665	0.658296
gene-LOC106293945	mediumpurple	3.04928	3.19496	3.92059	1.34542	0.497155	1.47813	0.409657	0.86775	0.603993	0.117706	0.19822	0.071985	0.160682	0.334362	0.210317	3.23375	3.56124	4.30964	0.715037	1.06005	0.899633	0.575064	0.807771	0.604846	0.225336	0.288374	0.368681	0.148052	0.118559	0.142667
gene-LOC106322529	mediumpurple	0.3811	0.224699	0.362674	0.240784	0.338594	0.192121	0.049319	0.132829	0.1141	0.052437	0	0	0	0.066873	0.068311	0.229566	0.314625	0	0.20807	0.057202	0.140219	0	0.181131	0.041909	0.101579	0	0.096228	0.110641	0.048954	0.056793
NewGene_9512	mediumpurple	2.01285	3.11475	2.67377	1.43528	2.01401	1.13449	1.69711	1.21091	1.1409	0.725647	1.10445	1.01385	1.88063	0.683706	1.1154	6.70111	3.25509	3.66438	0.991929	0.933699	1.04733	0.697744	1.08238	0.867012	0.981796	0.937531	1.11316	0.975922	1.02767	1.28832
gene-LOC106335677	mediumpurple	1.91351	1.25504	2.27612	0	0	0	0.617169	0.493574	0.171379	0.143163	0.067625	0.16485	0	0.252112	0.2568	1.80596	2.79868	0.80025	0	0	0	0.360549	0.261972	0.39477	0.102097	0.170659	0.1786	0.903774	0.492894	0.435319
gene-LOC106312067	mediumpurple	0.336535	0.199557	0.216951	0.139272	0.045913	0.270611	0.05791	0	0.05556	0.061822	0.160421	0.076203	0	0	0.066036	0.172298	0.146591	0.254539	0.173992	0.265166	0.094458	0	0.241772	0.063311	0.04901	0.107101	0	0	0.059133	0.085968
gene-LOC106298029	mediumpurple	0.946203	0.60675	0.340637	0	0	0.029675	0.187357	0	0.309978	0	0	0	0	0	0	0.5118	1.29819	0.877149	0	0	0	0	0.262974	0.218386	0	0	0	0.053449	0.117167	0
gene-LOC106313336	mediumpurple	0.572927	0.971724	0.600348	0.187645	0.257821	0.217982	0.253757	0.451923	0.47184	0.168402	0.22054	0.196356	0.171281	0.146065	0.129287	0.271153	0.682185	0.185836	0.196337	0	0.123003	0.098535	0.221578	0.367771	0.350661	0.127772	0.392184	0.17185	0.239838	0.496083
gene-LOC106313333	mediumpurple	40.1757	48.826	39.4518	32.9923	28.0599	29.6956	13.7105	13.1505	9.81499	11.6897	16.5734	15.3227	15.3119	14.8256	14.7866	43.7273	42.7398	42.3	35.1839	36.7647	32.9527	10.5819	13.7197	12.3695	13.9519	15.3085	14.2757	13.5138	11.1187	13.5925
gene-LOC106344413	mediumpurple	4.1531	4.31223	6.15621	2.81144	3.97815	2.76138	0.358548	1.45766	0.665169	0.197191	1.25748	0	0.820559	0.520851	0.612106	1.93411	5.97509	4.40926	4.34789	3.18313	3.43006	0.624487	2.94872	0.859154	1.18751	0.204919	1.14779	0.764509	0.866184	0.192652
gene-LOC106333028	mediumpurple	0.996638	0.424075	0.757721	0.164132	0	0.099585	0.129735	0.162099	0.059941	0	0	0	0	0.094137	0	1.07722	0.827217	0.893974	0.15516	0.080325	0.162916	0.145184	0.194403	0.106971	0	0	0.112167	0	0	0.1059
gene-LOC106342972	mediumpurple	130.801	140.129	144.783	65.0499	61.8117	69.3381	14.2738	31.9149	24.7488	21.0871	26.1228	30.856	16.3222	14.8774	22.2723	104.863	123.497	101.955	51.8877	59.3119	65.3493	15.5011	21.4096	27.9833	34.3364	23.6341	43.5533	24.4831	17.4498	29.8572
gene-LOC106342978	mediumpurple	2.19753	1.68862	1.75908	0.793621	0.788543	0.662803	0.476167	0.998709	0.818365	0.169403	0.461211	0.403963	0.487293	0.712514	0.439682	1.18594	1.24482	1.33146	0.548318	0.641252	0.751795	0.436755	0.681546	0.980239	0.82127	0.210387	0.802581	1.14446	0.521294	0.858732
gene-LOC106304652	mediumpurple	105.154	130.264	97.9335	42.2569	87.5219	33.2978	77.3076	63.4193	67.0443	49.9398	50.0488	37.5908	45.7925	50.2904	62.2182	187.498	137.768	144.218	61.1613	47.4003	47.1297	67.2926	73.9579	51.8782	35.2516	20.7992	34.1086	83.3485	80.8916	82.1223
gene-LOC106329227	mediumpurple	195.434	141.385	106.571	151.208	16.7996	29.8275	81.2422	60.45	159.543	4.73041	3.42128	9.79944	4.3802	5.78666	6.18197	169.879	170.6	150.265	37.0337	39.9694	24.927	78.3455	57.2572	34.3653	6.20075	2.17062	3.36566	9.27215	112.987	11.3984
gene-LOC106343366	mediumpurple	2.20982	1.36705	0.559112	0.34399	0.611853	0.552942	0.166417	0.634984	0.716069	0	0	0.06756	0	0.241798	0	2.28504	1.60277	1.03103	0.300973	0.247735	0.372267	0.095524	0.234894	0.194871	0	0	0.134708	0	0.050032	0
gene-LOC106343363	mediumpurple	22.3063	16.3096	15.5057	4.05598	2.83052	3.6589	2.38121	3.29923	2.69373	1.60811	1.37407	1.07942	0.422396	1.30992	2.64181	12.8049	12.6637	13.2288	3.50282	4.12902	3.9263	1.87933	2.14999	2.60554	2.46526	1.29548	2.74354	3.01538	0.464888	1.02462
gene-LOC106309127	mediumpurple	0.924792	1.04544	0.761253	0	0.100047	0	0.102266	0	0.071858	0	0	0	0	0	0.098859	1.92648	0.504935	0.968887	0.079674	0.098063	0	0	0	0.077396	0	0	0	0	0	0
gene-LOC106309126	mediumpurple	3.8983	3.19483	3.4613	0.961877	1.80731	1.73226	1.9132	2.04364	1.18507	0.920302	0.935698	0.97699	1.25412	0.875484	0.628345	3.10826	5.92478	3.15921	2.40047	1.53303	1.37807	1.2679	1.19669	1.02598	1.97852	0.469629	1.81457	1.70403	1.12698	1.12383
NewGene_10705	mediumpurple	0.350996	0.179516	0.583413	0.329522	0.164557	0.10032	0.0547	0.081981	0.075695	0.049039	0	0.054466	0.034026	0	0	0.478908	0.910536	0.501245	0.132144	0.073553	0.103685	0	0.258553	0.147611	0.188362	0	0.180574	0.027817	0.05176	0
NewGene_10703	mediumpurple	0.623297	0.333673	0.418187	0.395506	0.245576	0.208591	0.106125	0.193209	0	0	0.105393	0.085893	0	0.154114	0.367907	0.7152	0.675445	1.19956	0.55729	0.152516	0.624869	0.181319	0.426355	0.292559	0.179562	0.060868	0.134632	0.525452	0	0.362293
gene-LOC106300764	mediumpurple	17.3191	9.19079	10.5175	18.9453	8.51857	10.2596	12.9022	6.00925	13.854	3.54705	2.99512	4.22037	2.88452	3.17209	2.27183	14.4229	15.8864	22.7266	8.32525	11.3236	7.35221	17.4421	7.99519	3.72602	2.72909	2.01002	2.69715	2.25093	7.16747	3.98912
NewGene_16953	mediumpurple	0.56343	0.459351	0.951157	0	0.071048	0	0.24225	0.029955	0.189733	0.175547	0	0.071249	0	0.026867	0	0.514767	0.835812	0.33259	0.027703	0	0.03105	0.090981	0.120232	0.184423	0.369546	0.099891	0.597637	0.189117	0.151633	0.085669
gene-LOC106300496	mediumpurple	2.56426	1.73199	1.65724	1.14008	0.543644	1.80678	0.359367	0.811376	0.535259	0.129344	0.122746	0.062315	0.028913	0.056601	0.250576	2.14563	1.94773	2.56007	0.411679	1.63005	0.983633	0.504849	0.534921	0.496033	0.11681	0.18201	0.286207	0.438139	0.116102	0.234249
gene-LOC106322112	mediumpurple	4.67534	3.98962	4.95613	2.22352	1.06466	1.93025	1.37199	1.54261	0.606324	0.607918	0.70556	0.983028	0.190271	0.20295	0.25553	5.04816	3.56926	5.70515	1.06868	2.28724	1.97337	1.22816	1.33252	1.75922	0.415013	0.440422	1.02891	2.16398	1.31676	1.30231
gene-LOC106310318	mediumpurple	11.3834	6.51526	7.064	10.7668	7.88675	11.8009	2.58817	4.70881	3.17762	0.687462	0.71467	0.446653	1.49481	0.993029	0.658215	12.0199	11.7826	14.6671	6.90725	11.0544	6.60563	2.75908	4.73232	2.55191	1.37291	0.992517	1.40745	1.01471	0.562462	0.483965
NewGene_2255	mediumpurple	0.273637	0.203437	0.472537	0.041124	0.106478	0.058284	0.202325	0.066277	0	0	0.117441	0	0.057219	0	0.119647	0.300677	0.362837	0.323577	0	0.037851	0	0.202674	0.451389	0.349425	0.057266	0	0.258276	0	0.058132	0.076247
gene-LOC106292967	mediumpurple	22.9655	25.6614	17.2848	3.19356	6.29427	3.13909	3.55306	2.50768	3.31451	0.908852	0.426026	1.1018	0.759959	1.78578	2.22204	34.6677	18.2866	21.4808	1.73424	1.39	2.07696	1.24883	2.25669	0.968547	0.94083	0.844363	1.60122	0.944648	1.88073	0.549252
NewGene_16228	mediumpurple	0.502517	0.230193	0.321356	0	0.158618	0.195539	0	0	0	0	0	0.062058	0	0	0	0.644513	0.668292	0.505881	0	0	0	0	0.165947	0	0	0	0	0	0	0
gene-LOC106340129	mediumpurple	0.048087	0.255272	0.436189	0.043372	0	0	0.096999	0.247561	0.315108	0	0	0	0.054944	0	0	0.494652	0.91454	1.29992	0.093047	0.078855	0.092834	0.051294	0.161167	0.147843	0.202731	0.043288	0.337225	0.08691	0	0
NewGene_16226	mediumpurple	0.584683	0.445216	0.762968	0.283018	0.397934	0.17826	0.099149	0	0.066246	0	0.17834	0.118504	0	0.359544	0.132489	0.224561	0.258423	0.379532	0.154132	0.177819	0.061527	0.296599	0.129798	0.31014	0	0	0	0.533838	0.158308	0.281833
gene-LOC106340122	mediumpurple	2.89712	6.78522	2.56461	0	0	0.069288	0	0.159738	0.245834	0	0.065323	0	0	0	0	8.27199	16.1836	2.37277	0	0	0	0.098413	0	0.461185	0	0	0	0.28165	0.167919	2.65603
gene-LOC106294305	mediumpurple	8.66733	9.18656	7.07173	3.40726	3.55861	3.94173	2.56385	3.34436	2.77097	0.807817	1.07871	1.77133	1.60724	1.83313	1.4692	8.87279	8.76706	9.05569	2.91548	1.95732	3.0747	2.40655	1.89542	2.88976	4.0026	4.90911	4.56978	2.18193	1.1105	2.57388
NewGene_12839	mediumpurple	2.95168	2.34866	3.18155	0.419137	1.08769	0.454054	1.19757	1.33458	1.48808	0.521228	0.686815	1.05679	1.00888	1.25168	0.76604	2.29173	2.10226	1.77053	0.786572	0.26828	0.360751	0.801172	0.405333	0.649265	0.470863	0.458937	0.550292	0.372938	0.737767	0.630597
NewGene_12835	mediumpurple	2.1897	1.42835	2.54354	0.763951	0.615852	0.892108	0.50935	1.10208	0.975526	0.114426	0.25093	0.503923	0.107707	0.282037	0.245854	1.62806	2.20735	1.43231	0.735399	0.3867	0.6674	0.202014	0.11254	1.08227	0.372373	0.141116	0.68336	0.366888	0.546706	0.839362
gene-LOC106295308	mediumpurple	8.42323	9.82469	10.6748	0.818542	1.32422	1.0443	0.608264	7.97087	5.00866	0.766783	0.333205	0.568544	0.074123	0.11175	0.176543	13.1758	15.0748	12.5286	0.646157	0.452808	0.608824	0.591133	1.01384	1.99006	1.83745	0.276816	2.83609	1.7807	0.522442	0.942378
gene-LOC106342137	mediumpurple	3.965	4.92492	3.62031	0.44519	1.06531	0.209151	0.240373	0.333743	0.344744	0.115129	0.10249	0.019505	0.257987	0.322893	0.155786	9.15223	4.03664	2.82435	0.177334	0.146053	0.268895	0.17343	0.312119	0.109666	0.197075	0.064167	0.163224	0.953798	0.668784	0.060335
gene-LOC106312266	mediumpurple	19.3645	19.7138	18.5705	2.12297	2.10636	3.33398	2.79379	22.9382	17.955	0.893802	0.899863	3.33403	2.60464	4.27413	3.28843	19.7071	16.6691	9.67637	1.2334	1.31022	2.59182	3.51874	8.21401	14.3842	4.07229	1.40504	6.57528	2.13177	0.427965	5.95138
gene-LOC106312265	mediumpurple	25.6004	20.4961	22.3787	3.07459	2.90161	6.00559	0.489919	5.32196	3.56472	0.486647	0.312705	0.192977	0.291263	0.739063	0.572772	16.1532	25.4549	15.3052	2.97486	1.79709	3.80021	1.2395	1.36836	3.78207	2.58204	0.46698	3.8638	5.35	1.85431	2.815
gene-LOC106312268	mediumpurple	29.1689	36.6417	44.3094	10.7256	10.1023	13.0241	2.89937	6.993	4.97998	4.16564	5.22761	6.81323	2.94073	4.25039	6.87606	19.7639	30.9997	20.4261	8.73831	10.2225	11.5284	4.61464	4.99066	7.06529	7.40286	5.76571	9.6877	5.90847	4.00885	10.8514
gene-LOC106309119	mediumpurple	17.5772	20.7325	18.3225	4.44219	5.93211	7.2039	6.66943	6.6494	5.76632	2.05888	2.72648	3.19948	2.02551	2.29166	3.35726	13.5445	13.3976	11.5369	5.90534	6.12525	5.96196	2.71214	4.25814	4.60484	3.45859	2.1888	5.56003	3.83418	1.14468	5.72518
gene-LOC106309824	mediumpurple	1.86022	2.69956	2.61029	0.34838	1.09561	0.488129	1.55763	1.33567	0.641944	0.795379	0.775678	0.731674	0.812064	0.474108	0.703022	3.05005	2.18528	2.26112	0.18912	0.29473	0.404691	1.33363	0.633784	0.889329	0.607738	1.25564	0.619088	0.419924	0.290467	0.426183
gene-LOC106313139	mediumpurple	0.190707	0.213742	0.232401	0.155795	0.033808	0.093966	0.125316	0.183074	0.311727	0.062662	0.066923	0.025588	0.128659	0.051419	0.032958	0.34872	0.364998	0.283008	0.084519	0.120363	0.034744	0.061804	0.176478	0.109474	0.039052	0.061567	0.098384	0.041734	0.03741	0.085942
gene-LOC106330604	mediumpurple	0.252505	0.41285	0.271826	0	0	0	0.292279	0.092899	0.076784	0.18143	0.094864	0.135835	0	0	0	0.373917	0.121776	0.176176	0	0	0	0.15593	0.071364	0.054738	0	0.191478	0.186592	0.085178	0.152094	0
gene-LOC106292935	mediumpurple	1.90956	2.26956	2.10222	0.791185	0.768583	0.72193	0.410772	1.75707	0.836702	0.426689	0.388935	0.505782	0.599914	0.306737	0.565907	1.45598	1.27044	0.912743	0.638099	1.20871	0.597143	0.661896	0.313271	1.00449	0.555047	0.362412	0.968125	0.852517	0.303707	0.97688
gene-LOC106292938	mediumpurple	0.37705	0.89144	0.527552	0.10721	0	0.246586	0	0	0	0	0	0.100934	0.054983	0	0	0.492591	0.977512	0.932771	0	0.128509	0.105821	0	0	0	0	0	0	0.132468	0	0
gene-LOC106318108	mediumpurple	2.08824	2.42453	2.5385	1.37502	1.77883	1.29101	0.689253	2.67148	2.65891	0.177247	0.211775	0.571821	0.301621	0.27791	0.34796	1.60431	3.70015	2.01616	1.03384	0.318614	0.838161	0.758797	0.784778	1.97978	1.23295	0.364677	2.10369	1.22365	0.388305	1.02231
gene-LOC106318106	mediumpurple	110.132	84.423	91.8534	21.0618	19.6346	22.0853	10.4801	45.1	36.3459	9.98844	17.8863	24.5075	16.8152	20.943	24.6293	89.5462	96.8426	78.2157	11.0194	14.8419	15.5711	16.4959	16.8416	28.8336	41.1073	7.19718	33.3776	24.7191	9.68926	14.7787
gene-LOC106321888	mediumpurple	0.340932	0.696899	0.91484	0	0	0	0	0.10105	0	0.076756	0	0	0	0	0.046008	0.988988	1.74588	0.351008	0	0	0	0.0817	0.504408	0.207619	0.148688	0	0.082212	0.226788	0.180595	0.083132
gene-LOC106336402	mediumpurple	1.57345	1.86717	2.24116	0.541793	0.700498	0.671744	0.833538	1.95836	1.93363	0.28496	0.550046	0.24359	0.331451	0.450539	0.59378	1.16435	2.53699	1.39044	0.485256	0.350297	0.527145	1.06877	0.813084	1.67656	1.33155	0.121869	1.85648	1.53339	0.752593	1.98153
NewGene_1482	mediumpurple	0.331072	0.743194	0.949872	0.313626	0.152663	0.362314	0.062374	0.051029	0.125536	0.166119	0.084841	0.043114	0.040009	0.241896	0.319358	0.503829	0.683446	0.841141	0.277049	0.09294	0.465366	0.443537	0.516492	0.202748	0.148642	0.084032	0.156343	0.408591	0.077161	0.391405
gene-LOC106327837	mediumpurple	0.651253	0.572414	0.530298	0.253455	0.206266	0.083056	0.195968	0.172484	0.281311	0.134429	0.044645	0.061202	0.028908	0.06184	0.100965	0.281844	0.418882	0.320069	0.106491	0.051149	0.288656	0.1352	0.089605	0.260543	0.159711	0	0.226037	0.265565	0.214471	0.427842
gene-LOC106327836	mediumpurple	14.329	15.2829	15.474	6.40349	7.79626	6.17074	4.0148	3.65783	3.6927	4.78889	4.26457	3.84077	4.40926	4.55314	4.47374	10.7639	11.1346	11.5947	7.64647	6.84363	7.49209	2.63985	2.94987	2.15155	3.33314	4.25136	2.78207	4.76321	4.99712	4.00866
gene-LOC106296741	mediumpurple	26.1014	26.4315	26.5849	11.1764	13.3546	12.336	4.91207	5.54867	5.82464	4.72456	5.46223	8.19124	6.38479	6.42789	7.26578	11.4119	19.5323	17.5439	10.515	11.6869	12.272	5.92398	5.59331	6.53676	8.1669	6.75501	11.3584	6.38491	3.17593	10.1303
gene-LOC106298777	mediumpurple	0.858068	0.537934	1.09631	0.175177	0.093803	0.059357	0	0	0	0.049086	0	0.091825	0	0	0	0.207261	0.696899	0.275227	0	0.130016	0	0	0	0	0	0	0.198311	0.100154	0	0
gene-LOC106339234	mediumpurple	14.0713	11.9775	11.3735	3.23022	2.00588	3.08261	1.93145	2.54641	2.92541	0.902364	1.6029	1.70974	1.00362	1.08349	1.43028	14.2589	13.831	11.9563	3.57272	3.35028	5.2036	3.10969	2.27279	2.57416	1.56494	0.80546	2.60457	2.34311	2.95631	4.02412
gene-LOC106326875	mediumpurple	1.6822	1.6953	1.98719	0.475629	0.239289	0.865204	0.511861	1.13857	0.977748	0.262763	0.506963	0.460057	0.237028	0.565737	0.201126	1.17498	2.07368	2.09972	0.583977	1.23869	0.630678	0.359889	0.357757	1.26373	0.980971	1.09296	1.19774	0.267552	0.446539	0.800657
gene-LOC106343167	mediumpurple	13.7658	18.1303	17.9958	9.02701	6.94929	11.0821	8.21292	7.50014	6.51812	4.3497	4.29713	4.20484	2.26562	3.09999	5.45107	18.5451	25.5932	18.8482	9.26998	9.56689	9.76164	7.23441	9.502	9.70257	9.90238	4.42262	9.33179	6.77639	2.58182	4.8408
gene-LOC106337383	mediumpurple	57.1072	71.5959	72.2372	34.1682	45.6224	44.1015	24.9825	32.2497	32.2495	29.5326	23.6076	49.5392	10.9206	15.5512	21.0772	90.4922	95.3668	89.6601	45.278	36.434	38.5883	32.8208	34.2539	42.9391	50.4463	13.7852	54.2167	26.9978	15.1831	39.7488
gene-LOC106339447	mediumpurple	0.304787	0.40472	1.42483	0.355133	0.630089	0.227381	0.30626	0.416716	0.578726	0.050017	0.236288	0.034402	0.264319	0.245422	0.171844	0.366709	1.65067	0.223123	0.346292	0.096066	0.073697	0.232762	0.172268	0.26941	0.30797	0.121194	0.372115	0	0.213532	0.241543
gene-LOC106319425	mediumpurple	0.871186	0.902057	0.737601	0.469295	0.411909	0.467888	0.266991	1.23276	1.03517	0.210773	0.064695	0.050202	0.089019	0.091273	0.116976	0.860601	1.14147	1.09287	0.371764	0.349507	0.70559	0.523104	0.603327	0.913261	0.88569	0.191671	1.11919	0.493479	0.257448	0.807762
gene-LOC106325993	mediumpurple	1.30617	0.576208	0.577348	0.10434	0.249639	0	0.607973	0.687089	1.05347	0	0.196754	0	0.506122	0.599631	0	1.1742	1.12731	1.86868	0.185687	0.044702	0	0.358454	1.12138	0.250585	0.988512	0.053224	0.184094	0.049007	0.26286	0.150187
gene-LOC106325991	mediumpurple	0.529738	0.338706	0.514824	0.149149	0.063061	0.428632	0.033543	0.067285	0.13474	0.083726	0	0.033088	0	0	0	0.353044	0.512791	0.714876	0.080584	0.208909	0.128058	0	0.086868	0.153833	0.037954	0.015306	0.175718	0.087892	0	0.044534
gene-LOC106342345	mediumpurple	62.1414	59.0212	59.3844	23.7914	19.9985	20.8919	21.6314	22.0668	26.2001	17.6421	15.2544	19.6256	17.9108	21.6973	22.8085	68.3552	55.3021	68.9796	28.2385	24.244	19.2102	26.8342	23.356	21.7101	12.3708	8.80803	13.1587	25.5507	29.6178	28.9683
gene-LOC106342346	mediumpurple	1232.47	1150.31	1267.35	162.856	163.588	197.383	141.105	166.181	173.57	133.955	142.921	206.023	64.1909	140.325	230.04	1254.45	1355.38	1118.84	157.255	147.095	155.343	143.972	173.714	222.954	166.585	84.119	163.117	283.097	82.3999	249.715
gene-LOC106342347	mediumpurple	0.583505	0.786725	0.676172	0.157678	0.089334	0.231889	0.069483	0.865796	0.377776	0.099389	0.067685	0	0	0	0.064204	0.593098	0.755145	3.25029	0.25478	0.237304	0.310287	0	0.260524	0.05672	0.100838	0	0.203857	0	0	0
NewGene_9727	mediumpurple	1.01979	1.22156	1.07009	0	0	0	0.325736	0.276556	0.304382	0.116252	0.084726	0.1539	0	0.090352	0.180655	0.958868	1.01969	0.797713	0	0	0	0.292462	0.054686	0.455869	0.247734	0.092904	0.312634	0.585599	0.126595	1.0356
gene-LOC106312236	mediumpurple	6.45432	6.36911	6.12223	0.884221	0.45798	0.499098	1.90227	3.65958	3.28123	0.689793	1.06331	1.65537	1.11643	1.49635	1.77056	3.80383	4.73703	3.69538	0.478855	0.317018	0.391001	0.931945	1.6421	3.6187	4.22641	0.845261	5.56029	4.11387	1.60099	4.27523
gene-LOC106334338	mediumpurple	1.28643	1.45555	1.13737	0.37835	0.350842	0.4532	0.201877	0.652597	0.519795	0.143942	0.145917	0.65708	0.544701	0.186693	0.451813	1.57958	1.18681	1.96001	0.326115	0.301416	0.33221	0.475002	0.172312	0.251805	0.193677	0.270846	0.313947	0.299168	0.314072	0.616676
gene-LOC106324800	mediumpurple	1.07298	0.979835	1.47723	0.139143	0.147984	0.316026	0.165244	0.111507	0	0.01508	0.05628	0.049541	0.057553	0	0.084308	2.04638	1.96425	2.3895	0.122905	0.035519	0.191822	0.210361	0.263858	0.585429	0.076863	0.13163	0.066463	0.033474	0	0.065079
gene-LOC106343901	mediumpurple	1.01496	1.64633	0.954927	0.344704	0.28858	0.517645	0.105978	0.527273	0.541149	0.130422	0.073453	0.123288	0.158368	0	0.174718	0.342804	1.04973	0.334242	0.217623	0.383328	0.151458	0.245337	0.094846	0.455901	0.283464	0.157983	0.397344	0.171805	0.217408	0.100977
gene-LOC106340458	mediumpurple	0.392071	0.341643	0.103325	0.307214	0.164352	0.136314	0.191172	0.120012	0.160725	0	0	0	0.017398	0	0	0.530091	0.08255	0.392017	0.127153	0	0.14914	0.096209	0	0.128571	0.323611	0.129388	0.100846	0.045349	0	0
gene-LOC106340459	mediumpurple	0.166234	0.573239	0.606632	0.075753	0.124925	0.188621	0.183999	0.274432	0.219273	0	0.07494	0.163881	0.340546	0.093646	0.149834	0.135481	0.192104	0.201586	0.097518	0.091199	0	0.036633	0.044479	0.268695	0.194339	0	0.21013	0.315696	0	0
gene-LOC106307398	mediumpurple	29.1709	26.4379	31.5661	5.39052	6.30431	6.1697	8.03297	17.1258	13.6431	6.85269	7.33416	14.2598	6.11055	6.80374	6.93824	26.0245	30.7862	24.388	4.23151	4.2226	4.44072	9.37121	10.3954	14.2186	15.5897	7.64939	16.5008	19.5852	7.39951	12.6886
gene-LOC106307391	mediumpurple	11.0359	11.5484	14.5487	2.97347	4.03397	4.09326	2.66828	3.77287	3.87899	3.64723	3.78829	4.82504	2.89987	2.93173	3.13405	9.23211	11.6974	9.94161	2.69034	2.48208	3.20511	3.25265	3.61645	3.98651	3.76129	1.82104	4.46362	3.9265	3.41361	4.64174
gene-LOC106303775	mediumpurple	5.41291	6.10337	4.12349	1.08256	0.853258	0.915565	2.3377	4.24704	2.90486	0.956966	0.881471	0.962801	1.55978	1.25224	2.19498	9.02629	4.617	5.07645	0.851402	0.624424	1.14882	2.49972	2.89335	2.87972	1.16603	2.11423	2.26128	1.00973	1.34619	1.51761
gene-LOC106303771	mediumpurple	1.81214	1.57138	2.29691	0.384266	0.321577	0.431986	0.133559	0.58224	0.636484	0.081543	0.123386	0.09886	0.172794	0.052521	0.027648	1.60046	2.3951	1.3663	0.724003	0.267457	0.455477	0.262284	0.027896	0.431202	0.32842	0.069975	0.409933	0.150049	0.07118	0.274615
gene-LOC106315969	mediumpurple	0.461575	0.707112	0.13556	0.409201	0.332573	0.273866	0.191597	0.580429	0.404609	0.028394	0.038759	0.119057	0.088115	0	0	0.469258	0.584392	0.757696	0.23134	0.445246	0.402208	0.15809	0.233696	0.373291	0.543326	0	0.421707	0.228768	0.105299	0.247573
gene-LOC106307649	mediumpurple	0.818657	0.631185	1.04548	0.900988	0.511538	0.481269	0.454439	0.487945	0.198245	0.461461	0.326488	0.357223	0.090632	0.347966	0.325203	1.85268	1.16804	1.33866	0.864604	0.606163	0.622908	0.27266	0.336282	0.494651	0.406766	0.178708	0.277491	0.128144	0.195644	0.19967
gene-LOC106307647	mediumpurple	29.2453	32.1604	35.3174	5.5605	10.5263	9.34929	4.13437	13.9425	11.0468	3.25488	3.38757	2.0513	1.84129	2.65445	3.7596	29.3115	50.7227	35.689	5.47079	4.25199	8.42081	3.67549	4.12014	7.59248	6.48578	3.22045	5.5523	5.93777	2.84611	5.24718
gene-LOC106307793	mediumpurple	3.51107	6.47704	5.06837	2.78994	2.89137	2.12491	3.17873	7.26491	4.3529	0.51682	0.323963	1.21216	0.528557	1.22874	0.913174	7.83117	8.48193	6.46096	1.42623	0.787082	1.54028	1.41467	0.928187	4.52655	4.15068	0.505605	10.3375	2.50421	3.27211	5.491
gene-LOC106309593	mediumpurple	3.27998	3.61315	4.34856	1.42299	1.39559	1.81468	0.905361	1.98551	1.17914	0.55356	0.246863	1.00341	0.35114	0.325293	0.71388	2.86535	4.38238	2.91762	1.28883	1.22659	1.44396	0.836251	1.05076	1.91854	1.32479	0.203358	1.68104	1.10401	0.967243	2.11316
gene-LOC106306112	mediumpurple	0.889396	0.89414	1.05201	0.694199	0.365144	0.828981	0.413735	0.670294	0.459103	0.195705	0.166119	0.198791	0.574539	0.283771	0.474674	0.84655	0.732539	1.19374	0.542781	0.532844	0.354559	0.515186	0.361487	0.295361	0.233139	0.282197	0.211942	0.416198	0.185487	0.389342
gene-LOC106310871	mediumpurple	8.01631	6.39888	5.45176	5.34281	3.36492	5.81046	1.38299	1.89488	1.5101	0.486591	0.63973	0.381012	0.959516	0.838142	0.680369	7.97584	6.61206	10.7066	3.18043	3.74815	3.8796	0.927194	2.56106	1.36086	1.05273	0.521263	1.36373	0.940215	0.769409	0.434251
gene-LOC106301919	mediumpurple	0.08664	0.438348	4.20501	2.30639	1.62464	0.642268	0.0463	3.61336	2.58553	0.116809	0.27766	0.18607	1.1364	0.570806	0.525823	2.54946	5.1624	0.157882	1.25933	0.289211	0.48034	0.248299	1.50676	0.705697	1.68406	0.169765	1.04549	0.846343	0.856147	0.378439
gene-LOC106302914	mediumpurple	0.5654	0.346058	0.700039	0.074288	0.160209	0.20025	0.033355	0.195387	0.141552	0	0	0.01663	0.033877	0.021143	0	0.474357	0.537363	0.433509	0.438198	0.349487	0.069237	0.028894	0.074315	0.115726	0	0.054754	0.067224	0.11778	0	0.059196
gene-LOC106310295	mediumpurple	48.3388	41.1607	42.7944	0.484709	0.668467	0.556008	17.5761	9.47767	14.3821	13.2735	8.39123	17.5369	3.40507	7.79423	12.8608	33.0057	27.2423	31.3022	0.683298	0.628474	0.713472	24.8159	14.1826	15.9833	3.09674	4.5052	7.76258	18.4387	16.1693	26.3819
gene-LOC106310297	mediumpurple	0.505529	0.53804	0.201532	0.242334	0	0.158612	0.194117	0.297073	0.804753	0.389603	0.072755	0.209814	0.099774	0.26174	0	0.680916	0.581479	0.325931	0.165706	0	0.142753	0.385197	0	0.23499	0.255751	0	0	0.359005	0.400793	0
gene-LOC106315180	mediumpurple	0.461757	0.679335	0.431331	0.334547	0.319198	0.351257	0.287096	0.585056	0.661862	0.42264	0.147094	0.13087	0.102786	0.072499	0.239944	0.708122	1.26323	0.631174	0.05529	0.119817	0.164969	0.105941	0.742405	0.147362	0.2111	0.248695	0.482055	0.32742	1.29541	0.110202
NewGene_3401	mediumpurple	0.269586	0.201651	0.247979	0.060308	0.173583	0.163783	0	0.023564	0.039974	0	0	0	0	0.073988	0	0.181543	0.390578	0.471645	0.201781	0.147826	0.284991	0	0.058002	0.029216	0.067175	0.065299	0.022337	0	0.041892	0
gene-LOC106310121	mediumpurple	15.1589	12.2221	19.6025	7.07732	4.34534	10.1752	2.10673	3.30189	3.44916	1.63881	1.39106	0.818475	2.68696	3.60067	2.98541	7.7645	10.134	13.3243	7.32679	10.6804	6.26508	2.30665	5.15064	5.31995	1.62746	2.25008	2.94783	2.59076	1.69496	2.24074
gene-LOC106310129	mediumpurple	6.58906	4.79781	4.79854	2.31648	1.97815	1.6015	4.14105	5.13252	4.14032	1.97437	1.34856	2.41829	0.855424	1.71122	2.68848	7.12037	6.34876	6.74981	1.5389	2.0027	1.91443	2.1988	3.41515	2.96714	2.49316	1.34171	3.91504	2.63483	5.93459	3.78017
gene-LOC106300513	mediumpurple	1.8624	1.32082	1.86368	0.302721	0.66699	0.520837	0.214605	0.522805	0.562491	0.246363	0.298083	0.340594	0.38872	0.357043	0.137358	0.922413	1.36558	0.800345	0.345012	0.444304	0.439808	0.45157	0.567132	0.687882	0.377714	0.092981	0.480396	0.570853	0.298394	0.352644
gene-LOC106300516	mediumpurple	10.3678	5.622	10.4125	4.55027	2.13575	5.68907	0.705025	1.48684	1.35838	0.304411	0.191517	0.124424	0.705146	0.420948	0.252001	5.67105	11.7736	7.394	2.78075	5.51636	4.37989	0.969277	0.905328	1.14553	1.97504	2.13556	2.96544	1.72979	0.456031	0.383544
gene-LOC106303431	mediumpurple	3.06991	1.90952	5.66242	1.76604	1.42813	2.49159	0.282679	1.09747	0.267572	0.194403	0.119548	0	0.206072	0.534261	0.319977	2.76462	2.17704	3.19969	1.77577	1.85588	1.7387	0.314673	1.24545	1.20274	0.369463	0.576595	0.64267	0.353928	0.088491	0.431703
gene-LOC106309953	mediumpurple	2.42931	2.71731	2.35114	0.39571	0.623529	0.435972	0.771854	0.614285	0.860537	0.909103	1.38662	0.869811	1.76404	1.6556	1.0125	1.87968	1.26309	2.02564	0.5254	0.516065	0.48685	0.54918	0.460935	0.456655	0.474153	0.702167	0.531488	0.780908	1.11882	1.19111
gene-LOC106336885	mediumpurple	16.7499	16.0602	12.8659	4.64712	5.1656	5.51294	4.09934	4.95229	4.89477	2.62331	3.28183	4.1377	1.64208	2.45931	3.86361	13.5659	14.7053	14.0952	4.41734	5.01472	5.04479	3.16476	4.22189	4.5994	3.56333	2.98427	5.03854	5.65738	5.59655	5.97456
gene-LOC106311988	mediumpurple	10.3	10.8644	7.73934	3.43916	5.59171	3.42778	5.59187	3.565	5.30987	2.52475	1.96358	2.49377	2.01371	2.77413	3.07413	8.18877	8.29892	7.57044	3.54519	2.62852	2.78325	3.86781	3.51099	2.92832	1.71583	1.1824	1.85291	2.91645	3.05974	3.23835
gene-LOC106313582	mediumpurple	0.489642	0.401911	0.559882	0.356965	0.956406	0.335422	0.151894	0.212394	0.11902	0	0.017704	0	0.023427	0	0	0.247266	2.70029	0.415244	0.385214	0.018679	0.723752	0.129951	0.195659	0	0	0	0	0.063622	0.066265	0
gene-LOC106325202	mediumpurple	0.639469	1.27931	0.663158	0.204831	0.600261	0.328469	1.63074	0.448146	0.303137	0.058715	0.160116	0.076855	0.091654	0.102017	0.066609	1.06885	0.661976	0.183906	0.458085	0	0.157662	0	0.05599	0.046933	0	0	0.568527	0.327805	0.451153	0.373019
gene-LOC106328633	mediumpurple	1.2259	2.50177	4.91101	3.28144	2.51267	1.46883	0.385873	2.21816	1.86511	0.253125	0.43493	1.12752	0.221344	0.345659	0.25665	2.93227	7.44897	1.21418	2.45388	0.437987	0.971506	0.788348	1.25272	1.77664	1.97281	0.320885	1.80921	0.948544	0.626141	0.98572
gene-LOC106295110	mediumpurple	0.318055	4.41273	1.20506	0.096414	0.088448	0.120176	0	0.049214	0.105528	0	0.050234	0	0	0.075232	0.057893	1.14263	1.15823	0.269065	0.132222	0.102249	0.271852	0	0.029522	0.102912	0.078935	0	0.102034	0	0	0.072412
NewGene_1110	mediumpurple	0.785754	0.919984	1.03948	0.349067	0.324421	0.435367	1.06113	0.409416	0.808888	0.141369	0.131739	0.105645	0	0.136394	0.171186	0.795211	0.549191	0.75333	0.173058	0.261015	0.159592	0.70093	0.626379	0.831035	0.118426	0.263721	0.349802	0.408336	0.319143	0.285636
gene-LOC106319958	mediumpurple	0.895905	2.52374	1.92995	0	0.759426	0	0	0.577017	0	0	0	0.210347	0.073193	0	0	1.42271	1.76279	1.5222	0.826492	0.681255	1.0253	0.307858	0.593216	0.676103	0	0.262597	0.694264	0	0.15646	0
gene-LOC106344291	mediumpurple	0.85022	0.983437	1.07319	0.465498	0.613336	0.424055	0.163836	0	0.141693	0	0	0.212764	0.409911	0	0.199393	0.511327	0.855533	0.830436	0.972408	0.179336	0.457985	0.077748	0.302859	0.262072	0.422437	0.041373	0.302415	0.232449	0.232322	0.042885
gene-LOC106316572	mediumpurple	0.907706	1.30229	0.673087	0.224455	0.362697	0.25739	0.223438	0.241744	0.196544	0.218374	0.276606	0.38749	0	0	0.230878	0.685017	0.740703	0.313611	0.136266	0.215695	0.158652	0	0.216731	0.155332	0.356289	0.157897	0.415767	0.286115	0.170612	0.223834
gene-LOC106295499	mediumpurple	45.0868	38.775	39.0421	5.80825	11.9562	5.10132	3.3677	7.3853	6.35647	2.91383	3.55019	3.4336	35.2861	18.3131	3.02703	28.1317	29.9594	20.0608	13.0378	6.12784	5.55714	2.66335	5.39894	5.45326	13.5434	1.28681	10.1984	2.08893	3.43234	1.57656
NewGene_2487	mediumpurple	0.218783	0.399668	0.5573	0.469788	0.491471	0.393403	0.210128	0.3499	0	0	0.161376	0.062645	0	0.12681	0	0.396065	0.729844	0.649942	0	0.267819	0.174713	0.076014	0	0.177319	0	0	0.102732	0.168251	0.12522	0
gene-LOC106323145	mediumpurple	0.316101	0.331046	0.647339	0.420897	0.101413	0.115749	0.213757	0.472907	0.457479	0.231003	0.194755	0.347381	0.074312	0	0.236897	0.373678	0.613324	0.624315	0.101344	0.239061	0.081237	0.319346	0.363101	0.268837	0.040502	0.10291	0.189087	0.257665	0.176902	0.339375
gene-LOC106293477	mediumpurple	2.99347	1.84627	2.72722	1.70973	0.841462	1.27839	0.836632	1.46601	0.619325	0.896743	0.80493	0.432481	0.732264	0.498126	0.801966	2.18185	3.51304	2.55117	0.950542	1.43435	0.632399	0.50718	0.819816	0.506791	0.476793	0.400572	0.396613	0.507461	0.764352	0.997622
gene-LOC106326934	mediumpurple	34.389	33.3609	39.8165	5.43827	5.31073	5.15428	10.3718	16.0523	19.9574	13.1472	15.0809	14.7157	7.82209	6.94552	6.25387	31.323	34.1685	24.9847	5.41009	4.50776	3.82615	13.8665	16.8448	14.996	16.6307	10.8981	20.1197	11.2091	14.49	18.2152
gene-LOC106326937	mediumpurple	1.38886	2.15494	2.04742	0.253578	0.380544	0.260506	1.04825	1.01176	0.717441	0.933608	0.235511	0.681836	0.294111	0.360562	0.760101	1.50425	1.56403	1.24016	0.672832	0.465751	0.345749	0.588271	0.600824	0.782849	0.823943	0.515279	0.55562	0.734946	0.617709	0.747797
gene-LOC106326936	mediumpurple	0.520132	0.67147	0.56732	0.431368	0.491961	0.441823	0.235529	0.15805	0.300625	0.079033	0.118476	0.064365	0.211665	0.323479	0.387617	0.84991	1.1878	0.953644	0.265946	0.36174	0.585709	0.845497	0.673653	0.231728	0.228253	0.133996	0.165427	0.182715	0.587032	0.343268
gene-LOC106334694	mediumpurple	1.53426	1.37972	1.93058	0.610265	0.567806	0.403464	0.276845	0.757873	0.60586	0.151702	0.170538	0.139281	0.236758	0.363954	0.066201	0.82486	1.407	0.732777	0.34488	0.364276	0.465723	0.315733	0.31463	0.647194	0.342244	0.21438	0.544701	0.334801	0.161273	0.399307
gene-LOC106334698	mediumpurple	31.8039	34.8479	34.4931	15.6228	15.1758	19.3998	6.1915	11.5198	9.57619	5.39326	5.25796	5.57522	7.33094	6.64876	6.38178	28.0667	32.5128	28.1549	16.0696	18.4805	19.0767	7.12821	9.89403	11.2154	5.76303	4.46082	6.41374	6.85449	5.97361	6.17374
gene-LOC106322235	mediumpurple	0.765365	0.240162	0.093677	0.077051	0	0	0.146083	0.150042	0.392402	0.04656	0	0	0	0	0	0.258473	0.249985	0.088505	0	0	0	0	0	0	0.072326	0	0.254536	0.110334	0.180261	0.113277
gene-LOC106335340	mediumpurple	1.9278	3.58374	3.90194	2.20869	1.79364	1.4486	1.9162	2.21261	2.02334	0.701238	0.684121	0.558092	0.628798	0.817018	0.40358	2.11531	7.22883	2.23964	1.61704	0.258791	1.54354	0.538443	1.00649	1.7375	1.98895	0.712272	2.72243	1.48895	1.2489	2.656
gene-LOC106292703	mediumpurple	6.01504	9.2671	6.66056	3.15685	2.10295	2.39014	2.07609	5.87746	4.79818	0.312795	0.248415	1.60354	1.66381	0.51914	1.41681	6.12727	9.51801	6.09907	1.19374	1.24995	1.16982	1.34732	1.28185	4.24278	3.49444	0.407391	4.99571	3.9358	3.53572	3.63106
gene-LOC106292707	mediumpurple	1.39339	1.23141	0.867274	0.277564	0.711073	0.282068	0.121985	0.148854	0.203698	0	0.200272	0.195347	0	0.236625	0	0.872553	0.640097	0.786228	0.383569	0.270792	0.437978	0	0.054429	0.044877	0.054534	0.051399	0.168603	0	0.053254	0.060958
gene-LOC106328574	mediumpurple	1.20609	1.31579	1.38907	0.503122	0.398456	0.248604	0.093677	1.44187	0.785582	0	0.14594	0	0	0	0	0.393942	1.59686	0.656746	0.729365	0.133357	0.289314	0.424207	0.069674	0.68885	0.597539	0	0.987756	0.774444	0.06137	0.320421
gene-LOC106295696	mediumpurple	27.0114	20.073	17.4567	1.61016	1.34135	1.77317	3.24656	2.35914	2.4889	2.74724	1.98284	1.33148	1.28976	2.0355	2.90945	18.3592	17.1163	13.4728	0.48775	0.503882	0.670633	2.16	2.02373	2.51001	1.43127	1.09901	1.66946	2.15358	3.46514	2.62975
gene-LOC106311248	mediumpurple	3.17866	4.76843	6.52572	2.12361	2.6969	1.10699	0.085067	0.214127	0.205497	0.0291	0.252666	0.023507	0.867166	0.451078	0.104656	0.736013	3.45549	2.57513	2.02097	0.265333	1.90341	0.062315	0.931813	0.669375	1.44278	0.235876	0.736885	0.074882	0.507397	0
gene-LOC106342066	mediumpurple	4.17535	4.74662	4.61283	1.62204	2.06928	1.63526	1.92536	3.19743	2.31772	1.08682	0.495549	1.80296	0.819138	0.964995	1.04735	3.98507	3.42547	3.06671	1.52141	2.3561	1.59141	1.22849	1.06451	2.59798	1.1822	1.1027	1.30184	1.99948	1.34655	3.43794
gene-LOC106307985	mediumpurple	2.2465	0.882748	1.95323	0.262556	0.170902	0.201766	0.689139	0.299695	0.857763	0.129385	0.026077	0.046452	0.071524	0	0.042167	0.386886	1.04725	0.776336	0.228913	0.050306	0.223488	0	0.166922	0.180125	0.366297	0.052443	0	0	0.068738	0.182405
gene-LOC106332691	mediumpurple	0.582574	0.286802	0.474757	0.093801	0.081935	0.098275	0.105762	0.209685	0.254546	0	0	0.055703	0.181531	0	0.046616	0.313523	0.327072	0.292402	0.077794	0.086961	0.08303	0.103151	0.082329	0.097772	0	0	0	0.075394	0.078428	0.069148
gene-LOC106332693	mediumpurple	2.3182	2.32966	2.24778	0.816984	0.940333	0.651296	0.889912	0.652314	0.596613	0.641681	0.557801	0.64716	0.490301	1.27938	0.806525	1.34708	1.39449	1.24379	0.746946	1.04559	0.670613	1.11908	0.7315	1.48434	0.278453	0.365508	0.544241	0.873228	0.711772	1.30928
NewGene_11622	mediumpurple	0	0.976949	1.22554	0	0	0	1.04531	0	0	0	0	1.09877	0	0	0	1.74673	0.99381	1.37723	0	0	0	0	0	0	0	0	0	0	0.887931	0
gene-LOC106344039	mediumpurple	0.127427	0.270628	0.115254	0.101457	0.133406	0.179537	0.10757	0.08593	0.030108	0.177607	0.053745	0.057943	0.033966	0.105122	0.034154	0.379192	0.2843	0.277855	0.086443	0.133344	0.184154	0	0.086622	0.033378	0.082866	0	0.079015	0.071771	0.040434	0.02921
gene-LOC106301915	mediumpurple	0.224043	0.239955	0.923361	0.18453	0.352352	0.173329	0.253156	0.122619	0.156289	0.041423	0.113102	0.029368	0.0953	0.093028	0.153527	0.660621	1.93611	0.276414	0.255444	0.147975	0.242291	0.170475	0.183547	0.421452	0.074515	0.080191	0.318754	0.023742	0.076919	0.133962
gene-LOC106341604	mediumpurple	0.189326	0.158836	0.539925	0.244769	0.093383	0.145619	0.116864	0.530292	0.218164	0	0.177873	0	0.086297	0	0	0.048634	0.381212	0.298808	0	0.074934	0	0.10724	0.076486	0.027271	0.214681	0	0.073575	0.142489	0.097713	0
gene-LOC106300067	mediumpurple	0.526418	0.29038	0.512514	0.142821	0.153766	0.048611	0.200011	0.172645	0.168107	0.052421	0.127786	0.198865	0.131158	0.051756	0.482551	0.474484	0.477211	0.575222	0.131242	0.064717	0.329052	0.288947	0.225391	0.107482	0.294878	0.142422	0.19894	0.093109	0.163685	0.306432
gene-LOC106300064	mediumpurple	13.3521	12.6392	15.6299	5.21124	7.20339	4.02058	2.37607	2.59978	3.70003	0.510493	1.0575	0.420538	0.67375	0.770461	0.217943	8.06122	6.33506	5.15373	7.08156	4.52001	6.1566	1.65003	2.06316	1.151	0.31987	0.218153	0.481295	0.085818	0.420707	0.761714
gene-LOC106300448	mediumpurple	0.652634	0.591347	0.573563	0.936923	0.469414	0.437558	0.996102	0.732306	0.983764	0.221394	0.087192	0.216191	0.170712	0.039744	0.096389	0.89127	1.28899	0.960423	0.265781	0.333152	0.248558	0.253422	0.398778	0.501525	0.49538	0.349138	0.303054	0.166804	0.120109	0.222356
gene-LOC106327653	mediumpurple	1.20499	1.3782	1.09498	0.452584	0.347372	0.426659	0.123947	0.328639	0.174708	0.20586	0.082412	0	0.205902	0.029214	0	1.66242	1.62842	2.26361	0.385659	0.172423	0.060638	0.689054	0.319921	0.74044	0.225424	0.041173	0.217875	0.152721	0	0.270597
NewGene_220	mediumpurple	7.46227	7.77329	10.2618	4.80956	5.71463	5.46288	1.7011	4.365	3.84376	2.72861	2.0973	3.65264	0.852294	1.49459	2.17732	9.92213	11.6148	6.45771	2.70668	2.83001	3.76752	3.07927	3.03234	6.08716	5.4041	1.91472	5.59181	2.57602	3.14062	2.93876
gene-LOC106295454	mediumpurple	3.29191	2.72211	2.59857	1.42257	1.73519	1.47972	0.427824	2.23062	1.31703	0.758519	0.528032	0.234342	0.708125	0.906887	0.911554	2.01535	3.07633	1.99978	1.13839	0.874685	0.815647	0.746397	0.982851	2.2695	1.24196	0.455858	2.07774	1.07058	0.920841	1.03548
gene-LOC106304362	mediumpurple	0.215738	0.447117	0.570544	0.272437	0.33415	0.24641	0	0.060501	0.25341	0.07333	0.096314	0.133121	0.045809	0	0.044153	0.315775	0.3659	0.379344	0.187422	0.10004	0.218115	0.034498	0.101047	0.200415	0.207853	0.113268	0.151085	0.078373	0.120574	0.114616
gene-LOC106304367	mediumpurple	2.20742	2.42508	2.4124	0.61136	0.764922	0.895565	0.924014	0.443402	0.596162	1.32968	0.978618	1.0649	0.393641	0.885845	0.994588	2.30899	2.57255	2.37769	1.07917	0.837169	0.918223	0.73173	0.888751	0.720561	0.771592	0.85565	1.13779	0.490271	0.595381	0.841242
NewGene_13551	mediumpurple	0.499506	0.397164	0.147569	0.092293	0.087676	0.259219	0.195474	0	0	0	0	0	0	0	0	0.390916	0.506527	0.614437	0	0.124976	0	0	0.106209	0.112511	0	0	0	0.157242	0	0
NewGene_14027	mediumpurple	0.976523	0.051976	0.152002	0.08479	0.172781	0.155448	0.68367	0.189814	0.059253	0.327726	0.089789	0.043263	0.425425	0	0.132841	0.693132	0.875022	0.870393	0.469947	0.481452	0.190571	0.056047	0.435323	0.274763	0.533843	0	0	0.069605	0.071917	0.112106
gene-LOC106317391	mediumpurple	0	0.041339	1.37672	0.496025	0.884022	0.353292	0	0.402521	0.408507	0	0.191777	0	0.262795	0.55776	0.246032	0.636586	2.84239	0.078164	0.555287	0.141613	0.265904	0.034803	0.404454	0.391875	1.03067	0	0.248949	0.078888	0.198803	0
gene-LOC106293860	mediumpurple	0.768225	0.70125	0.49306	0.687293	0.536339	0.54911	0.177522	0.259619	0.151776	0.148042	0.289064	0.262567	0.045923	0	0	0.769242	0.552461	0.710364	0.519396	0.354487	0.636135	0.142103	0.348626	0.721641	0.345771	0.126423	0.464337	0.330464	0.209525	0.068855
NewGene_1212	mediumpurple	0.23456	0.41742	0.240099	0.157714	0.341023	0.630462	0	0.211064	0	0	0	0	0	0	0	0.147304	0.545742	0.597573	0	0	0.131536	0	0.285318	0.23888	0	0	0	0	0.079164	0
gene-LOC106316665	mediumpurple	1.60973	1.21317	1.57939	0.902633	0.429356	1.0413	0.22494	0.257075	0.384004	0.498276	0.298512	0.173158	0.389938	0	0.147044	1.70971	1.43106	2.13191	0.496571	1.07743	0.544918	0.181109	0.589733	0.469961	0.403792	0.251858	0.261031	0.114131	0.142722	0.073066
gene-LOC106302038	mediumpurple	3.12816	3.04278	3.22322	2.99478	2.8091	2.98541	4.10966	3.17362	2.84439	1.64427	1.5859	0.444318	0.910656	0.826026	1.02659	9.02678	5.97722	6.52004	3.18426	2.71996	2.53732	1.25276	1.60483	1.60754	2.23704	1.02159	2.02456	1.49855	0.479132	0.883938
gene-LOC106302033	mediumpurple	70.2581	90.2169	65.508	14.4895	29.9508	11.3506	25.9464	14.6196	18.8461	29.5085	21.2367	17.5955	27.0813	26.3261	31.0259	85.1666	69.7564	84.0442	13.0089	8.85804	7.67965	17.9418	16.9659	12.4723	15.0582	9.37872	14.4675	33.5605	41.773	25.6405
gene-LOC106302031	mediumpurple	2.39545	0.950674	1.97555	0.255945	0.379031	0.462194	0.770825	0.911416	1.55928	0.032294	0.213229	0.062678	0.392831	0.658398	0.736604	0.484755	2.78627	0.611192	0.456444	0.357919	0.575519	0.252531	0.68561	1.26421	0.847555	0.118099	0.835556	0.204645	0.270603	0.099216
gene-LOC106314136	mediumpurple	3.4753	2.68981	3.59502	0.999158	0.751886	1.7374	0.171586	0.689835	0.351511	0	0.04285	0	0	0	0.210771	3.86831	2.87702	4.6969	0.399612	0.915386	0.288242	0.15401	0.534786	0.3619	0.090634	0.164134	0.158763	0.37883	0	0.161753
gene-LOC106317532	mediumpurple	0.131491	0.471216	0.743308	0	0.440804	0.184883	0.087123	0	0.120318	0	0	0	0	0	0	0.198959	0.489124	0	0.118247	0.138346	0.188966	0	0.118908	0	0.259	0	0	0	0	0
gene-LOC106296956	mediumpurple	3.23698	5.27512	2.83251	0.253098	0.78795	0.358093	3.13237	2.26991	3.2361	2.09117	1.41318	2.22529	1.05438	1.52436	1.76802	13.8636	4.39432	6.71339	0.194773	0.156317	0	2.36872	2.12911	1.07948	0.747577	0.24141	0.612889	1.78837	1.23136	1.61052
gene-LOC106310622	mediumpurple	0.633291	0.67115	0.674158	0.530941	0.671148	0.562267	0.415301	0.255356	0.211906	0	0.152604	0.287082	0	0	0.139789	0.71785	0.749516	0.825731	0.39862	0.238688	0.218871	0.753951	0.246097	0.201347	0.21643	0	0.256483	0.778006	0.256152	0.899941
gene-LOC106298504	mediumpurple	2.38447	2.97215	2.14186	0.435208	0.774124	0.541872	0.891041	0.430127	0.918901	0.489219	0.598739	0.385775	0.245564	0.6918	0.899285	4.24398	1.95467	2.62906	0.385957	0.154676	0.176522	0.087018	0.283478	0.161348	0.182526	0.100695	0.2181	0.072908	0.107926	0.15177
gene-LOC106298500	mediumpurple	3.0011	18.0359	6.14479	1.18718	11.4914	1.07106	7.55139	3.40216	4.19924	2.68208	1.4286	1.39332	1.57599	2.92075	4.23634	22.7274	4.82102	10.7304	7.01028	1.74433	2.78303	3.10431	4.02244	3.74917	0.783943	0.80124	0.869828	4.31078	13.868	9.4162
gene-LOC106337122	mediumpurple	0.120465	3.39453	0.564937	0	0	0.03737	0.097784	0.197516	0.182283	0.038649	0	0	0	0	0.075344	0.134253	0.644138	0	0.119554	0.040624	0	0.040067	0.128073	0.141269	0	0.044395	0	0	0	0
gene-LOC106337126	mediumpurple	7.33629	7.68852	8.57399	2.37382	2.93967	2.20748	2.59761	4.65569	3.73272	1.39857	1.30699	1.64565	2.54531	2.36958	3.36075	6.06672	7.27199	7.29169	2.01922	0.863773	1.72989	2.32947	1.88533	3.73123	2.5823	0.991023	4.83148	4.26369	3.54822	6.1002
gene-LOC106337127	mediumpurple	0.304267	0.182927	0.533646	0.425122	0.189518	0.409713	0.129421	0.384681	0.135831	0.102217	0.043016	0.017087	0	0.023692	0.073969	0.409995	0.590286	0.498226	0.272522	0.200752	0.274783	0.135982	0.280496	0.236166	0.069962	0.125125	0.310458	0.21781	0.049861	0.07784
gene-LOC106337151	mediumpurple	788.638	542.507	688.801	90.0563	108.488	82.2309	121.111	116.936	135.583	86.0996	57.7561	52.6729	67.5206	70.9775	68.7805	156.453	179.75	201.259	140.696	115.924	129.61	149.01	112.418	110.832	48.2571	56.9442	83.6878	81.4999	65.514	116.817
NewGene_4419	mediumpurple	2.95512	3.19315	2.91287	0.680024	0.876686	0.811728	1.46026	1.58608	1.76601	0.973287	0.741432	1.47106	0.305398	0.932921	0.818865	2.86229	2.98718	2.58883	0.771662	0.480812	0.544061	1.08582	1.06161	1.07835	1.32951	0.579316	1.90074	1.86747	1.95899	2.29322
gene-LOC106297702	mediumpurple	0	0	1.00059	0.730588	0.058134	0	0	0.473825	0.186592	0	0	0	0.283294	0.098982	0	0.246949	1.23704	0.111679	0	0	0.091269	0	0.083364	0.032744	0.071224	0	0.17242	0	0.07062	0
gene-LOC106297709	mediumpurple	1.23944	0.514923	1.34532	0	0.425106	0.234027	0.08863	0	0.073501	0	0.141855	0	0	0	0.100774	0.913707	0.88499	0.737046	0.109655	0.495586	0.084756	0	0.111069	0.117675	0	0	0	0.058004	0.048507	0
gene-LOC106321232	mediumpurple	6.20067	6.08678	5.96042	0.460268	1.38406	1.2144	0.047335	0.397732	0.653557	0.235221	0	0.331822	0.184004	0.167073	0.102469	3.44389	3.75523	3.13857	0.614544	0.567432	0.80098	0.165164	0.179431	0.511793	0.280846	0	0.841384	0.443432	0.113536	0.430299
gene-LOC106337153	mediumpurple	0.517903	0.649735	0.368273	0.305658	0.302497	0.203405	0.663448	0.368609	0.365237	0.197981	0.09205	0.311486	0.021187	0	0.042556	0.508861	0.357192	0.541567	0.035391	0.289131	0.160552	0.058452	0.076043	0.121351	0.154607	0.130363	0.075788	0.199843	0.033588	0.127598
gene-LOC106301391	mediumpurple	13.6592	10.1595	10.4727	2.28708	3.0515	2.68843	4.04109	9.34483	7.77	2.11746	2.93876	4.30314	3.16716	3.26611	4.0931	10.1322	11.5867	10.2095	2.23089	2.03175	1.95998	4.99748	4.70618	7.15609	5.42752	1.85417	6.27574	5.22832	2.09371	4.30949
gene-LOC106316618	mediumpurple	0.367128	0.594057	0.319889	0.090562	0.450788	0.208676	0	0.272113	0	0	0	0	0.151441	0	0	0.52465	0.444335	0.182504	0.1879	0.430936	0.111386	0	0.074233	0.086821	0	0	0	0	0	0.07578
NewGene_6284	mediumpurple	2.45441	2.50795	2.95692	0.526063	0.295583	0.78529	0.148989	0.325584	0.571892	0.164017	0	0	0	0.143893	0	2.60671	2.78547	3.38313	0.641502	1.22889	0.538987	0.224671	0.579874	0.546272	0.039982	0.166421	0.138831	0.492575	0.037886	0.260801
gene-LOC106313622	mediumpurple	3.27875	3.00529	2.82839	1.70661	1.7802	1.99483	0.908051	0.776112	0.969236	0.359262	0.233127	0.44833	0.44603	0.790584	0.200262	1.77126	2.0107	1.59394	1.17767	1.46432	1.01709	0.306111	0.500684	0.554481	0.707901	0.322121	0.998327	0.327217	0.59238	0.664258
gene-LOC106335891	mediumpurple	0.531132	0.420583	0.398848	0.448909	0.396003	0.15568	0.405682	0.319554	0.593293	0.168754	0.098611	0.115717	0.013957	0.157626	0.047438	0.934141	0.746087	0.852579	0.55007	0.240902	0.552941	0.335494	0.277854	0.398224	0.397627	0.214974	0.363567	0.123706	0.11649	0.20929
NewGene_5279	mediumpurple	0.610711	0.225047	0.229243	0.355033	0.323617	0.406596	0.25416	0	0	0	0.183988	0.320669	0.107196	0.12715	0	0.572549	0	0.510863	0.152686	0	0.0806	0.076126	0.254595	0.207094	0.516321	0	0	0	0.075469	0.234974
gene-LOC106300620	mediumpurple	0.756411	1.59972	1.88237	0.705112	0.879548	0.357432	0.061266	0.269915	0.103104	0.093821	0.170318	0	0.418666	0.614111	0.298343	0.203091	0.811517	0.861255	0.701137	0.3403	0.675542	0.173762	0.672613	0.395258	0.730763	0.038089	0.335391	0.100218	0.190208	0.085187
gene-LOC106299446	mediumpurple	23.793	16.5957	20.8473	12.9275	4.76473	14.1776	2.21579	5.18671	1.66479	1.0108	0.472425	0.647615	1.28192	0.826977	0.973154	40.6651	25.0116	41.6446	6.94278	12.7783	6.84739	3.61788	6.89098	3.84679	0.650125	1.29183	1.3015	2.16213	0.542969	1.38888
gene-LOC106321795	mediumpurple	0.747109	0.362621	0.975262	0.091168	0.19241	0.160052	0.078067	0.274562	0.282873	0	0	0	0	0	0	0.117154	1.31956	0.499937	0.190772	0.08285	0.318373	0.060341	0.090743	0.420656	0.18748	0	0.19948	0	0	0
NewGene_5894	mediumpurple	0.705745	0.550114	0.746251	0.274642	0.236301	0.165443	0.641535	0.388025	0.748652	0.4163	0.191863	0.367517	0.089742	0.107389	0.236795	0.983347	0.627714	0.826094	0.296102	0.140758	0.214272	0.556979	0.43408	0.451242	0.282304	0.217307	0.203146	0.277175	0.257191	0.408521
gene-LOC106305219	mediumpurple	0.392896	0.431749	0.122211	0.264285	0.227707	0.322594	0.225988	0.22529	0	0	0	0	0	0	0	0.293872	0.26602	0.437539	0.088375	0.119882	0.084007	0.119359	0.172502	0	0.105425	0.053944	0.064641	0.111761	0	0
gene-LOC106332816	mediumpurple	1.59832	0.955567	1.77313	0.686583	0.234773	0.242151	0	0.096899	0.048909	0	0.079792	0	0.174897	0.054976	0	0.512463	0.723021	0.717769	0.434473	0.536155	0.4728	0	0.509501	0.0334	0	0.082666	0.251121	0	0	0.089885
gene-LOC106332811	mediumpurple	0.355681	0.481818	0.628015	0.053705	0.046004	0.109288	0	0.109547	0.131364	0	0.03099	0	0	0.137408	0.175728	0.062875	0.289239	0.283626	0.103707	0.35907	0.105221	0.034643	0.184422	0.525877	0.082407	0.062322	0.109305	0.38825	0.060565	0.030039
gene-LOC106342388	mediumpurple	1.23003	2.13133	1.26347	0.604718	0.697299	0.958182	0.660961	0.621673	0.545616	0.597325	0.209619	0.582041	0.537972	0.605283	1.20007	2.72304	1.32113	1.76792	0.655899	0.731263	0.741158	0.554803	0.634984	0.260294	0.277448	0.353574	0.47334	0.284075	0.30232	0.647575
gene-LOC106296041	mediumpurple	0.303372	0.327611	0.902705	0.212848	0.331319	0.366118	0.160468	0.490637	0.496328	0.039077	0.04725	0.042563	0.031582	0	0.031379	0.206516	0.278023	0.22687	0.128266	0.253206	0.138101	0.082355	0.26852	0.444136	0.156012	0.047278	0.170022	0.12386	0.02999	0.165011
gene-LOC106322852	mediumpurple	7.29966	10.5248	6.6228	5.61802	10.2997	5.55323	9.53447	5.45235	5.45462	3.73117	3.33395	4.91699	3.65454	4.69287	5.66617	16.2429	14.1487	12.8523	8.99666	4.70483	6.00283	6.87055	5.26345	3.70632	1.74403	1.25714	3.11738	2.58098	8.51756	7.65187
gene-LOC106322850	mediumpurple	17.1393	20.3909	24.4387	7.68879	9.37214	8.83127	2.10223	5.20083	3.90227	2.88388	3.6278	5.35647	7.33671	6.70201	4.40082	8.84729	17.7223	11.0781	9.08333	9.16108	11.0191	2.01015	2.30762	4.22611	5.06678	3.22185	5.67213	4.21696	3.37503	7.19963
gene-LOC106330416	mediumpurple	0.40072	0.423248	0.500138	0.241624	0.093636	0.635351	0	0.060452	0.229121	0	0	0	0.144934	0	0	0.325245	0.291021	0.493516	0.394283	0.359373	0.039674	0.09423	0.156847	0.076119	0	0	0.117902	0	0	0.124287
gene-LOC106304161	mediumpurple	24.4755	20.001	27.9155	7.51726	5.8689	9.42143	3.50174	7.85537	6.0031	1.10239	1.35541	0.551068	2.89251	3.43418	3.47904	6.16335	13.8641	5.47472	6.58737	6.99918	8.90124	3.95004	4.31244	4.77605	2.89796	2.46281	4.66327	2.59491	1.82835	2.63763
gene-LOC106304166	mediumpurple	0.196291	0.299177	0.302507	0.505849	0.242983	0.306506	0.299461	0.313529	0.219623	0	0.222436	0.180424	0.413116	0	0	0.504358	0.41408	0.426367	0	0.210619	0.097183	0.25091	0.220317	0.115031	0	0.175744	0	0.109571	0.129356	0.057765
gene-LOC106340828	mediumpurple	1.17283	1.01741	1.70385	0.290853	0.275169	0.440664	0.101778	0.41998	0.118614	0	0.107749	0.098774	0.027585	0	0.158817	0.784766	1.53625	1.6152	0.453722	0.13871	0.26202	0.047056	0.385877	0.385653	0.376101	0.118317	0.312769	0.175482	0.155007	0.048041
gene-LOC106326827	mediumpurple	5.13458	4.2501	5.23642	2.20315	2.92344	3.40494	0.608666	1.07465	1.10454	0.053792	0.185655	0.336834	0.187697	0	0	2.27668	4.57158	2.05013	1.69635	1.87107	2.29012	0.483991	0.659983	0.769522	0.374676	0.579111	1.18827	0.399719	0.148936	0.465107
gene-LOC106309656	mediumpurple	2.67622	3.53901	4.22792	1.27262	1.59794	1.02495	1.41016	2.25715	1.9475	0.566415	0.308388	1.07801	0.603118	0.792296	0.583298	3.35051	4.33949	3.52839	1.16035	1.02955	0.692473	1.19903	1.61153	2.15436	1.86225	0.521397	2.85373	2.67122	2.57787	2.15111
gene-LOC106309653	mediumpurple	1555	1501.58	1332.55	650.599	663.241	611.828	389.665	349.659	363.043	260.673	242.682	250.114	186.449	292.866	448.895	1550.38	1223.36	1164.04	370.92	482.006	423.678	283.31	365.021	296.341	206.64	179.615	302.066	261.673	217.062	273.896
gene-LOC106309652	mediumpurple	9.1699	6.85224	7.84519	1.07398	0.800355	0.538926	5.95427	2.24839	3.97285	2.05798	1.61499	4.27911	0.07908	1.46274	3.28738	9.23584	5.91571	8.3045	0.230527	0.978394	0.170656	2.40087	2.71705	2.12155	1.29506	0.872354	2.36869	3.60256	3.08009	10.7371
gene-LOC106303301	mediumpurple	0.18263	0.70395	0.892286	0	0	0.081002	0	0	0	0	0.111126	0.036782	0	0	0.272913	0.056745	0.814645	0.116487	0.097436	0	0	0	0.184792	0.767076	0.308754	0	0	0	0.090305	0
gene-LOC106328980	mediumpurple	31.1293	28.9253	33.7885	10.0923	12.1704	12.072	3.18404	5.14048	3.27132	2.95236	3.2553	6.3588	4.27502	6.39635	7.66226	21.2972	30.4251	21.9613	11.5408	11.763	12.381	2.32462	2.02394	3.9331	4.33013	1.34787	4.44586	7.1072	4.47348	8.39422
gene-LOC106328984	mediumpurple	30.9592	29.9727	32.0477	8.20092	8.04832	8.31996	11.3982	20.6731	17.376	12.4135	14.5334	17.2183	9.91728	12.8885	12.3709	30.2302	33.6215	35.0932	6.69235	6.52617	6.79345	13.2504	13.5263	13.1594	21.1324	7.0788	17.0845	13.4145	9.16174	13.983
gene-LOC106328985	mediumpurple	0.515576	0.708732	0.573362	0	0.091255	0.107297	0.094558	0.121879	0.346861	0.128038	0	0.061645	0	0.347648	0.209383	0.499458	0.584988	0.677196	0	0	0	0	0.110343	0.150948	0	0.07329	0.041334	0	0.102333	0
gene-LOC106307538	mediumpurple	0.735897	0.504726	0.659554	0.039454	0.070882	0.150489	0.549092	0.250236	0.514319	0.21916	0.056011	0.150945	0.153813	0	0.154298	0.383434	0.601422	0.363588	0.068653	0.033801	0.120901	0.540892	0.411649	0.406962	0.206203	0.053465	0.395244	0.247387	0.315656	0.688135
gene-LOC106307539	mediumpurple	33.3223	34.2279	36.4705	13.3117	12.8976	14.137	15.1413	19.8749	12.664	8.76624	7.14421	12.0225	8.12391	9.40199	15.5625	34.4692	41.5357	36.0305	13.0916	11.0844	14.0323	11.4527	14.3528	14.3563	13.1035	4.91243	15.6196	15.0241	24.3282	20.8665
gene-LOC106333806	mediumpurple	3.35802	2.17266	3.37212	0.596246	0.415608	0.779968	0	0.250998	0.192883	0.158432	0.130083	0.074181	0	0	0.10508	1.83064	2.48	3.60024	0.443978	0.52173	0.510585	0.154305	0.390347	0.207997	0.180771	0.070929	0.158007	0.178213	0.032837	0.021999
gene-LOC106335131	mediumpurple	113.881	118.273	135.135	34.0135	46.1124	34.7116	12.2493	17.6197	14.5339	8.76602	9.98325	10.8736	10.5582	15.5984	14.5825	81.5976	110.438	89.4306	28.4841	24.5326	38.1819	9.75412	10.3258	14.2107	16.3049	7.00357	13.5946	17.3034	12.6581	15.6364
gene-LOC106335133	mediumpurple	63.9896	66.0621	63.0869	15.5306	18.1201	11.0442	33.7672	36.1414	40.6624	24.3851	23.2381	29.9163	13.7481	18.4658	29.0968	80.8289	66.3641	75.724	13.1159	9.83324	13.2254	36.2968	32.8433	38.0738	25.6971	16.3903	30.5897	36.3617	26.0117	42.543
gene-LOC106342450	mediumpurple	1.8213	1.49875	1.16935	0.367803	0.680322	0.42218	0.455588	1.39144	1.01322	0.213357	0.162318	0.149803	0.259042	0.238902	0.294357	1.11928	1.62262	1.02146	0.396151	0.145662	0.506322	0.745767	0.512302	0.976116	0.881452	0.202278	1.16505	0.275479	0.146089	0.554783
gene-LOC106308212	mediumpurple	0.906574	1.74868	0.980083	0.417187	0.358648	0.572223	0.441875	0.541743	0.371848	0	0	0.042718	0	0	0.063331	0.979218	1.25318	0.840858	0.413973	0.160701	0.468007	0.238191	0	0.233941	0.324844	0	0.339632	0.550342	0.227083	0.445067
NewGene_15201	mediumpurple	0.285714	0.194841	0.495914	0	0	0	0	0	0	0.484773	0	0.236198	0	0	0.054896	0.431397	0.224572	0.167429	0	0	0	0	0	0.047841	0	0.261328	0	0.195204	0	0
gene-LOC106304940	mediumpurple	0.828085	0.376488	0.680864	0.593407	0.60828	0.485415	0.196883	0.52844	0.54053	0.152864	0.207317	0.183494	0.070316	0.153564	0.072422	0.543567	0.854602	0.416038	0.342447	0.662567	0.122278	0.512677	0.296396	0.272244	0.171782	0.055558	0.278056	0.385598	0	0.451817
gene-LOC106310428	mediumpurple	0.470585	0.090693	0.463399	0.206983	0.045573	0.283377	0.029604	0.086105	0.106268	0	0.043478	0.078577	0	0.150268	0.059144	0.356908	0.360358	0.530798	0.103815	0.14522	0.090553	0.116141	0.10428	0.134298	0.044759	0	0.06068	0.090644	0	0.051742
NewGene_11542	mediumpurple	0	0.278674	0.491975	0	0.121033	0	0.102316	0.137573	0	0.194674	0.061703	0.0561	0	0	0.172886	0.213079	0.393382	0.531366	0	0.072623	0	0.070734	0	0.07571	0	0.085032	0	0	0	0
gene-LOC106318888	mediumpurple	6.3108	5.24565	6.73919	3.2733	1.15966	3.30443	0.91251	1.90865	0.826859	1.20833	1.41212	0.998324	0.311569	0.587933	0.938232	7.28924	7.15438	8.97149	1.83641	2.54136	1.60455	1.18532	1.94284	1.62721	0.700342	1.02125	1.35755	1.22506	0.542923	1.3828
gene-LOC106301892	mediumpurple	4.81026	2.24612	1.06789	1.17805	1.75527	1.85337	2.37608	2.04582	1.73288	0.490434	0.561781	0.652889	0.186129	0.082975	0.089439	4.58341	3.60308	2.69541	1.60048	1.39254	1.75429	0.740402	1.6832	1.17121	0.472641	0.8663	0.520028	0.134189	0.175521	0.210152
NewGene_8414	mediumpurple	0.656801	0.33487	0.216486	0	0.103242	0.08973	0.464415	0.284688	0.348835	0.048514	0.073221	0.165731	0	0.044036	0.084344	0.234749	0.210761	0.328464	0.072729	0.133162	0	0.160646	0.051766	0.117905	0	0.044426	0	0.04524	0.100162	0.073766
NewGene_12528	mediumpurple	4.01098	1.38128	4.63549	1.71298	2.216	2.4713	1.12135	2.70752	2.19429	0.306327	0.737394	0.042056	1.91559	1.89586	1.29191	1.73299	4.05877	3.68243	3.72486	3.05056	2.21226	0.551807	1.82076	1.86176	0.848353	1.51585	0.934911	1.97434	0.677426	0.795735
gene-LOC106322553	mediumpurple	0.460245	0.457773	0.365321	0.340179	0.240081	0.307971	0.314213	0.389273	0.377045	0.190334	0.109961	0.148469	0.082342	0	0.087175	0.416193	0.84848	0.498585	0.585742	0.346416	0.229326	0.382977	0.142994	0.468496	0.222335	0.192749	0.244125	0.144717	0.150527	0.143745
NewGene_2977	mediumpurple	0.282102	0.175014	0.280917	0	0	0.550036	0	0.421082	0.166733	0	0	0	0	0	0	0.532731	0.664223	0.660169	0.252565	0	0.35158	0	0	0.110159	0	0	0	0	0.197168	0.279452
gene-LOC106322550	mediumpurple	1.77219	1.71056	1.87952	0.985183	1.22022	1.10084	1.42853	1.72503	1.82703	0.724873	0.858392	1.18806	0.611312	0.477125	0.726568	3.71213	2.32753	3.00729	0.917544	0.583158	0.627487	2.36672	2.06122	1.58448	1.34177	0.234101	1.24725	1.51094	0.6818	0.721543
gene-LOC106292642	mediumpurple	0.901913	0.606983	1.32222	0.306794	0.222104	0.379317	0.134015	0.246073	0.317869	0	0.077491	0.06946	0.115808	0.053428	0.025361	0.664377	0.689319	0.97652	0.470605	0.359681	0.280472	0.074339	0.067184	0.21106	0.098171	0.008393	0.164913	0.038057	0.111143	0.109499
gene-LOC106297925	mediumpurple	0.83328	0.392251	0.415162	0.063177	0.624128	0.624088	0.067359	0.114717	0.091462	0	0.037586	0	0.249817	0	0	0.409977	0.622712	0.844165	0.07423	0.340331	0.150452	0.086756	0.074366	0.080287	0	0.075712	0.088773	0	0	0
gene-LOC106313863	mediumpurple	16.8752	15.4642	12.2638	0.217964	0.219424	0.207831	1.40143	3.06706	3.2634	0.669299	0.673366	0.895441	0.309066	0.872026	1.2089	2.58152	4.54504	1.85603	0.175933	0.251113	0.176813	1.4465	1.63709	2.5705	1.12738	0.535535	1.48865	1.91743	1.26743	2.68015
gene-LOC106313862	mediumpurple	148.612	111.532	100.299	36.669	41.2473	30.9539	26.3575	28.181	26.6358	27.1859	31.2219	40.4562	25.1783	22.7056	26.6003	98.7995	83.5476	76.2711	36.789	40.6045	35.2265	24.3679	27.9735	26.3535	19.5019	21.6449	18.5784	23.3935	29.8094	22.7752
gene-LOC106326383	mediumpurple	0.943275	2.88916	4.3334	0.981399	1.40736	0.365411	0.055119	0.142251	0.418841	0.021866	0.246402	0.027038	0.290793	0.361433	0.208518	0.663679	1.22159	2.04953	0.857395	0.044478	1.07393	0.046169	0.482409	0.650814	1.16537	0.043403	1.20328	0.251064	0.735492	0.046822
gene-LOC106314070	mediumpurple	1.74849	0.880792	0.996106	0.743787	0.404294	1.01319	0.165296	0.127582	0.240234	0.097924	0.038366	0.075705	0	0	0.078436	1.2362	1.46026	1.95498	0.310945	0.578508	0.382292	0.223911	0.095559	0.290226	0	0.178458	0.263226	0.239587	0.115504	0.153931
gene-LOC106336489	mediumpurple	0.963279	1.25482	0.689874	0.130706	0.193662	0.058936	0.215694	0.66946	0.727914	0.188196	0.129299	0.287519	0.088659	0	0.086073	1.59249	1.2285	0.54942	0.039086	0.131787	0.106347	0.209153	0.292919	0.498642	0.252689	0	0.287321	0.201669	0.100043	0.039045
gene-LOC106294359	mediumpurple	0.397566	0.435082	0.788436	0.193312	0.113247	0.328351	0.025067	0.140805	0.043637	0	0	0	0	0	0	0.567018	0.506025	0.904801	0.183944	0.278136	0.240603	0.088963	0.172046	0.032687	0	0	0	0.048194	0	0
gene-LOC106311163	mediumpurple	0.697633	1.284	1.90056	0.115473	0.160014	0.095155	0.071252	0.173234	0.093648	0	0	0.071287	0.055616	0	0	1.31166	1.42857	1.38689	0.269676	0.079795	0.122071	0.094838	0.279748	0.037136	0.156897	0	0	0.081399	0.162387	0.041791
gene-LOC106311165	mediumpurple	1.42944	0.897895	1.72161	0.760666	0.434623	1.03768	0.566551	0.36013	0.628176	0.172254	0.275728	0.183683	0.49124	0.145203	0.141628	0.83234	1.02278	1.30434	0.550483	0.689214	0.686906	0.814096	0.846623	0.773974	0.609678	0.409437	0.458058	0.244199	0.451122	0.537259
NewGene_5416	mediumpurple	1.51851	1.01211	1.70549	0.157884	0.105198	0.148064	0.071828	0.101524	0.032957	0	0	0	0	0	0	3.23082	1.80555	3.1239	0.070914	0.156619	0.107059	0.079803	0.061581	0.105508	0	0.027487	0.030408	0	0	0
gene-LOC106342670	mediumpurple	2.809	3.52348	3.58662	1.09905	0.777599	1.20284	0.619537	1.76887	1.64372	0.37023	0.434905	0.290669	1.04411	0.682085	0.576201	2.46094	4.24657	2.91192	0.427536	1.08892	1.23903	0.60746	0.929209	1.46752	1.49282	0.682882	2.78275	1.34998	0.232478	1.17464
NewGene_2194	mediumpurple	0.600706	0.820675	1.53893	0.234241	0.178279	0.514894	0	0.062932	0	0	0	0	0	0	0	1.55654	0.875642	1.46218	0.189965	0.193479	0.105687	0	0.090846	0.235931	0	0	0	0.151773	0	0.097034
NewGene_2196	mediumpurple	13.4408	10.7858	21.9213	4.87876	3.24369	6.94085	0.925755	1.93941	0.741285	0.698148	0.439761	0.178695	0.094077	0.206427	0	27.0812	18.8887	29.6609	1.71325	6.44285	2.64214	0.854666	2.48975	1.6065	0.259486	0.321255	0.62364	1.3375	0.124789	0.439291
NewGene_2193	mediumpurple	0.630393	0.461138	0.586351	0.360973	0.260949	0.585548	0.082252	0.127228	0.096072	0.333626	0.023673	0.222102	0.038465	0	0	0.534488	0.553336	0.919269	0.28427	0.458591	0.406384	0.136317	0.139547	0.10283	0	0.028685	0.068498	0.059957	0.037062	0.102954
gene-LOC106331210	mediumpurple	2.21971	0.71014	1.94389	1.67837	1.82621	1.49958	0.651684	1.18091	0.624554	0.097222	0.14108	0.14357	0.21957	0.416111	0.697014	1.09448	3.6914	1.99906	0.923805	1.06815	0.949799	0.921721	0.481601	1.139	0.245962	0.201244	0.267528	0.520608	0.44661	0.402077
gene-LOC106323516	mediumpurple	2.10932	1.3497	1.63087	0.387455	0.785082	0.334701	0.396432	0.247173	0.393093	0.207421	0.324642	0.175019	0.358705	0.148853	0.247494	1.54041	1.28547	1.16204	0.181844	0.584904	0.442718	0.424997	0.196363	0.204275	0.285456	0	0.189347	0.157833	0.462232	0.673956
gene-LOC106323518	mediumpurple	0.874563	0.366897	2.08555	0.303206	0.469259	0.151486	0.07035	0.392957	0.241974	0.128259	0.066346	0	0.381229	0.313144	0.531726	0.494836	0.8387	0.697176	0.251135	0.297383	0.337267	0.323654	0.397962	0.576957	0.411181	0.237669	0.215987	0.23101	0.048681	0.156344
gene-LOC106293824	mediumpurple	0.651178	0.419299	0.342906	0.443336	0.378851	0.803677	0.252242	0.369666	0.310756	0.035545	0	0.036704	0.145311	0.042385	0.046553	0.988936	0.80377	1.19694	0.370588	0.302818	0.403451	0.433777	0.356221	0.176722	0.033414	0.145234	0.114187	0.038702	0.040423	0.040148
gene-LOC106322644	mediumpurple	1.10125	0.941594	1.3122	0.306182	0.340635	0.268266	0.537777	0.853282	0.623467	0.355889	0.234815	0.332421	0.185815	0.107192	0.289235	0.767508	1.07065	0.527396	0.154065	0	0.086783	0.675379	0.557392	0.763596	0.971357	0.172072	0.974613	0.433706	0.452133	0.620968
gene-LOC106342673	mediumpurple	26.7631	25.5847	31.0822	6.76557	5.84515	7.2582	6.02305	9.13418	10.1579	4.73532	5.10389	9.08515	4.77457	5.74504	6.91195	27.7361	31.4722	27.7163	3.90216	7.19962	5.13239	8.18697	7.36493	11.251	8.26405	3.18188	8.85585	10.3286	2.96847	9.14358
gene-LOC106297115	mediumpurple	0.622899	0.383548	0	0.149328	0	0	0	0.126965	0.109403	0	0.266658	0	0	0	0.35217	0.494378	0.278141	0.088557	0.181681	0.303351	0	0.0989	0	0.152236	0	0	0	0	0	0
gene-LOC106297119	mediumpurple	2.90572	2.73875	2.74459	2.28739	1.70894	3.09289	0.781252	0.62722	0.598217	0.266429	0.360411	0.177129	0.955875	0.917545	0.605589	4.30136	3.49604	5.12514	1.49501	2.16855	1.85403	0.819083	1.39558	0.710813	0.451742	0.818363	0.854524	0.515392	0.172887	0.659164
gene-LOC106311837	mediumpurple	1.58737	1.22622	3.39563	0.652365	0.546424	0.630002	0.090491	0.717429	0.316016	0.127805	0.198169	0	0.114807	0.209706	0	1.52581	2.38368	1.12348	0.240052	0.474939	0.324937	0.288906	0.27573	0.400788	0.109566	0	0	0	0.053746	0
NewGene_6441	mediumpurple	1.78601	1.83854	1.47746	0.168189	0.537115	0.361072	0.184531	0.774574	0.470386	0	0	0.331569	0	0.120448	0.184345	1.71855	1.40622	0.557744	0.164509	0.202464	0	0.376695	0.116551	0.49137	0.528397	0.20566	0.42346	0.490862	0.339273	0.783551
gene-LOC106323304	mediumpurple	0.866703	0.763764	1.24071	0.132724	0.141391	0.223534	0.695111	0.341568	0.978891	0.120875	0.250897	0.248081	0.040828	0.056004	0.181706	0.67482	0.816455	2.02179	0.241531	0.082752	0.222556	1.27753	1.31749	0.934218	0.354785	0.388947	0.385331	0.218017	0.517931	0.711926
NewGene_6991	mediumpurple	2.08099	2.06635	2.3234	0.600116	0.830957	1.30295	0.723932	0.280116	0.224479	0.164583	0.223101	0.428132	0	0.223356	0.18343	1.30667	2.36821	1.18043	1.54195	0.867862	1.12326	0.276178	0.44837	0.335285	0.315166	0.426173	0.728904	0.245608	0.273544	0.819231
gene-LOC106320735	mediumpurple	2.44096	2.38473	3.17987	2.19247	1.33961	1.89287	0.217547	0.598818	0.443738	0.135181	0.18845	0.363454	0.336526	0.56163	0.233483	2.94503	2.96415	3.82764	1.75637	1.94267	1.46684	0.306476	0.467431	0.856837	0.431703	0.423379	0.563406	0.23673	0.260773	0.152628
gene-LOC106328258	mediumpurple	55.5811	57.354	53.5914	7.5275	10.1829	7.31428	22.2173	31.3077	28.689	35.9288	24.9984	38.4717	13.6384	17.6433	18.6337	73.2075	72.3374	68.6249	13.1554	7.71513	10.756	14.0849	15.3527	17.7678	22.9693	17.6502	28.4704	23.7564	35.4247	35.4713
gene-LOC106333841	mediumpurple	3.17774	3.10495	3.38475	1.64404	1.08625	1.63182	0.076177	1.08438	0.552466	0.17781	0.039467	0.028511	0.133355	0	0.110459	2.90201	2.47496	3.99396	0.943607	1.33916	0.787474	0.258416	0.442628	0.6223	0.280193	0.184379	0.515606	0.290349	0.152764	0.385115
gene-LOC106333846	mediumpurple	3.07303	3.76619	4.30501	2.20636	1.54222	2.04467	0.255143	0.785318	1.31899	0.222013	0.146842	0	0.596042	0.539437	1.00775	2.04072	2.3947	3.19537	1.56035	2.34119	1.69849	0.31441	1.53959	1.39043	0.236299	0.387391	1.32109	0.263931	0.225076	0.192827
gene-LOC106313479	mediumpurple	1.05918	0.151556	0.259468	0.332083	0.216585	0.091287	0.319978	0.602931	0.750718	0.265991	0.370145	0.280984	0	0	0.271359	0.62304	0.807422	0.631257	0.22806	0.158473	0	0.310405	0.502865	0.349464	0.247731	0.466627	0.395737	0.352591	0.2779	0.459246
gene-LOC106313473	mediumpurple	0.202303	0.328522	0.502536	0.221143	0.433003	0.260942	0.087508	0.27972	0.300207	0.088656	0.328482	0.065628	0.081151	0.06589	0.030878	0.328228	1.3496	0.197543	0.701882	0.132288	0.207413	0.064402	0.2585	0.234486	0.291109	0.037713	0.254536	0.154167	0.11117	0.159693
NewGene_3895	mediumpurple	1.82014	1.02645	2.63258	0.265198	0.4263	0.44868	0.180047	0.360208	0.088011	0	0.083975	0.072062	0.080803	0	0	0.757684	1.11836	0.947812	1.53015	0.736532	0.870102	0.927694	0.761254	0.465907	0.146529	0.182318	0.12299	0.041111	0.053385	0.062676
gene-LOC106343989	mediumpurple	0.952024	0.319682	0.858464	0.694572	0.819085	0.636605	0.107155	0.346648	0.498937	0.065425	0.082055	0.085671	0.181217	0.172251	0.180602	0.094354	2.18212	0.465084	0.361481	0.262963	0.644391	0.047401	0.24544	0.173673	0.381032	0.075427	0.520482	0.036597	0.053188	0.036907
NewGene_670	mediumpurple	0	0.373832	0.25576	0	0	0	0.333201	0.096277	0	0.152712	0	0	0	0	0.129839	0.27459	0.346602	0.370614	0	0	0	0.291855	0	0.092446	0	0	0	0	0.198807	0.233934
NewGene_671	mediumpurple	0.714398	1.47489	1.04665	0.815786	0.637083	0.685445	0.060171	0.279431	0.141213	0	0.058103	0.093807	0.07	0	0	1.26655	1.08178	1.00019	0.567819	1.31453	0.661656	0	0.535173	0.245173	0	0	0	0.127672	0.049683	0
gene-LOC106331407	mediumpurple	2.93196	5.00146	4.28986	1.85896	3.39974	2.82678	2.22255	1.81096	1.35577	1.85323	1.0173	1.44816	0.39119	0.210643	0.935248	5.06128	7.90405	3.60955	3.71579	0.791981	3.31615	0.861706	1.65852	1.61018	2.34047	0.72492	2.91758	2.78393	1.72363	3.16786
gene-LOC106331403	mediumpurple	0.740545	0.725471	0.99617	0.03164	0.143632	0.086094	0.488217	0.721294	0.579425	0.56853	0.123113	0.101351	0.702444	0.561723	0.127257	1.49186	0.688512	0.751313	0.192225	0.061897	0.03628	0.343231	0.382411	0.584528	0.130391	0	0.100213	0.178092	0.258385	0.367929
gene-LOC106324888	mediumpurple	4.02857	3.3277	2.4073	1.89943	1.36797	2.43081	0.69182	1.13575	0.909138	0.676136	0.552831	0.786631	0.253578	0.299553	0.935807	4.24209	3.40967	4.80635	1.96703	2.01511	1.68126	0.829667	1.62624	0.936423	1.00948	0.808879	0.882938	0.661516	1.3262	1.31006
gene-LOC106303800	mediumpurple	0.382216	0.517249	0.353729	0.055879	0.066883	0.210927	0.075786	0.354557	0.303987	0	0.04366	0.091251	0	0	0.067401	0.1758	0.344619	0.105351	0.073865	0.102219	0	0.079659	0.207458	0.298898	0.069703	0.034436	0.038808	0.079937	0.035347	0.034282
gene-LOC106333211	mediumpurple	50.2883	45.4197	49.2484	13.7348	20.1103	13.0036	15.9996	15.8601	19.2131	21.7618	17.282	27.0702	7.61569	7.13016	10.5623	78.2259	59.7976	65.2492	25.8587	15.305	18.2711	14.5714	14.4622	12.0696	16.87	9.92194	17.9001	12.0444	9.26937	22.4749
NewGene_13903	mediumpurple	0.324137	0.427759	0.440627	0.330046	0.176608	0.556769	0.048184	0.218533	0.109524	0	0	0.106241	0.040999	0	0	0.770679	0.515054	0.924925	0.528016	0.692132	0.438648	0.136811	0.169467	0.043036	0	0.029202	0.071085	0.060319	0	0.071402
NewGene_1516	mediumpurple	0.415181	0.449054	0.182072	0	0	0	0.199746	0	0	0.166378	0	0.138305	0	0	0	0.703165	0.298842	0.354875	0	0	0	0	0	0	0	0	0.073458	0	0.054378	0.158675
gene-LOC106329934	mediumpurple	4.41209	1.99335	3.49185	2.14492	1.11601	3.33425	0.490414	1.04758	0.689897	0.142264	0.05098	0.137938	0	0.120998	0	4.5331	3.05755	5.24807	1.22611	1.6839	1.08796	0.424609	0.729115	0.408157	0.086298	0.297562	0.078067	0.194066	0	0.25802
gene-LOC106329933	mediumpurple	1.12044	0.988489	0.544935	0.901883	0.493298	0.571248	0.170798	0.250805	0.275495	0.243502	0	0.134084	0	0	0.504039	1.39139	1.01439	0.822207	0.395649	0.974414	0.174328	0.192661	0.457505	0.127854	0	0.271853	0	0.129532	0.115801	0
gene-LOC106334183	mediumpurple	0.498569	0.100885	0.427877	0.171353	0.166454	0.176077	0	0	0	0.049226	0	0	0	0	0	0.545424	0.339134	0.371588	0	0.120146	0	0	0	0	0.023839	0.031704	0	0	0	0
gene-LOC106335281	mediumpurple	89.8753	61.2075	61.3381	10.7035	9.66514	13.3672	4.06734	4.78264	5.05724	1.54105	2.81173	1.06701	1.86928	2.00635	1.62442	44.6127	73.7368	39.2726	10.0306	9.8172	9.63402	2.93224	2.3996	2.65107	3.38409	1.92231	3.91598	2.45253	1.36018	1.5631
gene-LOC106343203	mediumpurple	10.1774	8.274	11.1479	9.12369	4.87305	8.86495	3.49899	5.66443	5.83591	2.27879	1.35224	1.64957	1.6554	1.28795	1.16846	9.35362	10.7977	12.646	6.19009	9.01194	5.32485	3.63841	5.78314	3.73389	1.36969	2.22312	2.07154	2.60727	1.24663	2.40461
gene-LOC106337317	mediumpurple	0.36149	0.632061	0.546372	0.063949	0.100754	0.16012	0.115981	0.404125	0.293398	0.05406	0.108758	0.184947	0.206288	0.135222	0.088124	0.176426	0.516448	0.097958	0.124765	0.06404	0.053684	0.092696	0.155743	0.386195	0.15051	0.122322	0.162217	0.15828	0.083519	0.330541
gene-LOC106308978	mediumpurple	0.5677	0.105091	0.32089	0.240902	0	0.175307	0.09649	0.189048	0	0	0	0	0	0	0.212037	0.152365	0.205548	0.163064	0.272313	0.183514	0	0.103344	0.251149	0.160236	0	0	0.07339	0.195871	0	0
gene-LOC106315459	mediumpurple	0.693836	0.59063	1.20393	0.970316	1.43916	0.470392	0	0.447735	0.217481	0	0.188594	0.121271	0.206233	0	0.092733	1.13792	2.53614	1.07229	0.806572	0.312629	0.365836	0.370793	0.341536	0.758464	0.475144	0.206078	0.569461	0.405045	0.06554	0.151819
gene-LOC106300599	mediumpurple	0.798415	0.564259	0.838842	0.676018	0.521256	1.07753	0.253965	0.402355	0.342486	0.1118	0.071505	0.113599	0.373268	0.324806	0.07116	1.11621	0.979669	1.67454	0.696611	0.746419	0.556656	0.26796	0.4114	0.338368	0.242837	0.139823	0.138839	0.11	0.069977	0.053722
gene-LOC106341119	mediumpurple	0.24284	0.623502	1.40712	0.180234	0.447716	0.316696	0	0.078608	0	0	0	0	0	0	0	0.417141	0.810691	0.933111	0.158881	0	0.383375	0	0.142379	0.053578	0.322412	0	0.143815	0	0.031134	0
gene-LOC106300594	mediumpurple	0.958549	0.711172	0.901078	0.449733	0.461214	0.443929	0.154388	1.25256	0.62082	0.189536	0.216363	0.279741	0.420588	0.189876	0.088473	0.430699	1.37051	0.948575	0.65132	0.340802	0.539961	0.354313	0.330246	0.631561	0.316285	0.174307	0.305967	0.231428	0.113831	0.172584
NewGene_15410	mediumpurple	0.794031	0.515293	0.787903	0.760702	0.429211	0.834488	0.186608	0.434563	0.681278	0.111896	0.246591	0.342178	0	0	0	0.806949	0.509217	0.576553	0.759719	0.300653	0.461152	0.689413	0.221904	0	0	0	0.374384	0.50894	0	0
NewGene_15415	mediumpurple	0.906687	0.708218	2.11569	0.176241	0.230229	0.271087	0	0	0	0.221271	0.178627	0.493122	0	0.18946	0.194816	0.18843	0.487947	0.257684	0.189084	0.167333	0.071384	0.05044	0.250389	0.037484	0	0	0	0.153118	0.046945	0.198693
gene-LOC106310212	mediumpurple	1.12251	0.936289	0.432451	0.418505	0.620977	0.398276	0.169456	0.182121	0.149012	0	0	0	0	0.41335	0.08032	0.997805	0.899844	1.18032	0.312371	0.52989	0.406156	0.114625	0.175066	0.227735	0	0	0.112484	0.357624	0	0.190052
gene-LOC106310216	mediumpurple	1.08897	0.870331	1.09013	0.36075	0.415922	0.600323	0.218317	0.347799	0.208963	0.059646	0.106756	0.120974	0.126129	0.242956	0.116188	0.914768	1.22335	1.30513	0.481409	0.602293	0.41772	0.138447	0.35948	0.328451	0.29487	0.055078	0.1542	0.135051	0.157724	0.173879
gene-LOC106316909	mediumpurple	8.41443	8.48907	10.4022	5.25685	2.48856	6.08807	1.47606	1.80062	1.70616	0.42512	0.613949	0.360329	1.11654	0.931685	0.896808	10.2221	8.81657	13.3661	3.38972	5.03083	4.06206	2.67661	3.24483	2.42656	1.2423	1.35316	3.39138	1.51364	0.731874	2.29948
gene-LOC106316904	mediumpurple	1.52765	1.62696	2.58461	1.1654	0.647364	0.454379	2.93316	1.24795	1.28188	0.926378	0.268496	0.340334	0.462506	0.120627	0.434529	2.89171	1.41893	2.46626	0.365148	0.883745	0.196967	0.79871	0.666033	0.199511	0.240227	0.112788	0.199334	0.356679	0.680964	0.499125
gene-LOC106316903	mediumpurple	0.482554	0.247099	0.550871	0.296194	0.315318	0.234129	0.031408	0.142358	0.11149	0	0.00677	0	0.025272	0	0.017551	0.158358	0.51799	0.390575	0.309275	0.262559	0.083245	0.008072	0.117501	0.060834	0.244388	0.064891	0.048578	0	0	0.020489
gene-LOC106331942	mediumpurple	7.15306	9.09615	7.23768	2.70167	4.45999	2.5767	4.8115	3.4406	2.81781	1.05219	1.92618	1.8214	1.17484	1.98425	1.33676	3.97817	4.53576	2.49035	2.68345	1.57576	2.28774	2.07985	0.963477	2.2875	1.92182	0.715365	1.17142	1.20678	1.16118	3.11266
NewGene_11248	mediumpurple	1.43869	0.65823	1.68865	0.085052	0.153916	0.083514	0.231104	0.441622	0.23341	0.189431	0.213316	0.426463	0	0.223104	0.590562	2.01043	1.46669	1.71049	0.069847	0.108258	0.073595	0.321487	0.201849	0.66804	0.350937	0.134745	0.099634	0.334016	1.4749	0.662239
gene-LOC106343416	mediumpurple	0.180425	0.282034	0.506797	0.215329	0.119005	0.180924	0.086751	0.289402	0.154384	0	0	0.113871	0	0	0.086019	0.153314	0.107976	0.207706	0.360468	0.039382	0.081786	0	0.047913	0	0.085085	0	0.094251	0	0.066632	0.081943
gene-LOC106305186	mediumpurple	4.72504	0.839645	7.38493	1.82118	2.57782	0.968386	0.060426	0.164036	0.261938	0	0	0	0.116963	0	0	0.027538	1.65768	1.92075	0.233382	0.473656	0.228593	0	0	0.586509	0.136655	0.5744	0.035185	0.328456	0	0
NewGene_7986	mediumpurple	19.1333	15.323	22.4307	0.972384	0.657102	1.09473	4.68693	3.39227	7.46069	1.49938	0.934558	1.15384	0.801962	0.913942	0.897929	8.25284	7.69717	11.0199	1.3178	1.18686	1.35994	16.1563	9.95772	14.3474	2.65663	1.77123	3.78001	1.94538	1.37279	2.67477
NewGene_10654	mediumpurple	2.61777	2.49471	1.15664	0	0	0.071749	0.179046	0	0.152111	0.131523	0.05637	0	0	0	0	0.18574	0.217746	0.203691	0.212614	0.194399	0.325997	0.153858	0.06612	0.106669	0	0.124762	0	0	0	0
gene-LOC106315332	mediumpurple	1.88628	1.47813	1.65539	0.375555	0.578619	0.39741	0.439373	0.714394	0.386263	0.39921	0.363153	0.312445	0.268101	0.263449	0.415428	0.987257	1.30632	1.08609	0.483518	0.541487	0.471628	0.476949	0.31333	0.343197	0.499582	0.174683	0.730508	0.759866	0.522052	0.916693
gene-LOC106295630	mediumpurple	19.4339	18.0241	17.9021	3.79042	5.07242	6.68207	3.70495	5.13251	4.83218	3.68139	4.18053	13.5205	5.03681	6.29644	7.11563	11.8226	14.039	10.3692	4.04601	3.43932	4.26601	3.02399	3.79712	5.93209	8.44964	3.35659	9.11792	10.2439	4.22373	13.8519
gene-LOC106337247	mediumpurple	3.17072	4.68279	5.66174	1.97359	2.81387	2.72534	0.902179	2.97884	1.90751	0.44894	0.388094	0.524472	0.684902	0.708084	0.861466	3.65295	6.08261	3.20201	2.33494	2.6197	1.78938	0.443388	0.881322	1.72057	2.18709	1.30083	2.91762	2.51337	0.875352	0.716471
gene-LOC106313278	mediumpurple	0.552462	0.552293	0.592875	0.11889	0	0.079072	0	0.073842	0.06427	0	0.026431	0.034591	0	0	0	0.102378	0.288611	0.237674	0	0.04455	0.115271	0.101815	0.053996	0.140173	0	0.12052	0.098525	0.226811	0.082725	0.207201
gene-LOC106341432	mediumpurple	51.5279	48.9986	52.3433	25.2922	26.1655	34.0787	20.8768	26.0504	24.7182	13.2549	14.4895	13.7967	15.0399	16.2827	16.8309	61.3328	88.4163	72.3641	25.5279	24.7263	26.7922	20.48	20.8573	25.6609	28.5905	28.2472	28.7257	23.4215	13.6116	22.0177
gene-LOC106318024	mediumpurple	13.3108	12.3846	13.0141	3.46289	2.86685	3.93003	3.09058	6.19224	6.40693	2.85876	2.3837	5.84115	2.08242	3.10861	4.40922	11.0677	14.3834	13.0565	3.27121	2.51751	3.18514	4.64608	4.12138	7.08796	5.55091	2.23931	7.74598	7.66256	4.19508	9.89396
gene-LOC106316175	mediumpurple	50.9568	66.6957	55.811	15.6178	21.3247	20.087	8.37602	12.8542	26.9342	19.7441	4.84595	3.79655	5.05205	4.86402	4.86203	84.5242	77.415	126.823	21.6324	28.9811	28.6887	34.401	16.9008	26.9199	8.28465	4.49118	10.4226	19.1337	6.18904	43.468
gene-LOC106343517	mediumpurple	31.0717	37.1907	32.964	6.91796	6.77893	7.82167	10.5061	8.35512	8.43726	9.57052	11.0951	14.374	3.81386	7.62222	10.8429	26.7454	31.7907	31.7455	5.69284	5.95108	5.97523	11.2735	11.856	9.6027	7.80312	8.14495	10.9821	12.4637	11.2864	16.7013
gene-LOC106336723	mediumpurple	7.36256	8.60946	8.20031	1.55251	1.98637	2.1192	0.124395	0.702065	0.570388	0	0	0.06814	0	0.106039	0.217016	12.233	8.21214	9.8996	1.67413	2.16628	2.18566	0.214845	0.439756	0.639308	0.451033	0.293324	0.816227	0.159955	0	0.055935
gene-LOC106333530	mediumpurple	1.19811	2.96546	1.36987	0.697016	0.453782	0.536106	0.542665	2.31584	2.2002	0.289846	0.353216	0.215111	0.262994	0.312756	0.535449	2.64734	1.27514	1.43317	0.454847	0.568971	0.731476	0.350141	0.89752	0.333456	0.117888	0.378461	0.115591	0.392291	0.131804	0.146669
gene-LOC106308418	mediumpurple	0.419674	0.280676	0.461106	0.354222	0.314392	0.216384	0.083868	0.098365	0.181583	0	0.022398	0.059607	0.052181	0	0.027644	0.205972	0.619158	0.233048	0.293573	0.258632	0.103411	0.033834	0.115537	0.164743	0.106659	0.060521	0.190946	0.109174	0.014076	0.038939
gene-LOC106317224	mediumpurple	1.40425	0.865382	1.60179	0.107246	0.086857	0.061046	0.078227	0.045555	0	0	0.055444	0	0	0	0.095986	0.605725	0.709439	0.853739	0.02774	0.044856	0.068289	0.042746	0.076559	0.178187	0.050979	0	0.042427	0.080165	0.036572	0.117151
gene-LOC106338617	mediumpurple	1.22484	0.525709	1.04959	0	0.14045	0.09884	0.167247	0.176704	0	0	0	0	0	0	0	1.34912	0.705321	0.650902	0.400216	0	0	0	0.10984	0.400046	0.148992	0	0.12827	0	0	0
gene-LOC106295366	mediumpurple	1.03571	1.95891	0.816662	0.274229	0.134533	0.30834	1.21957	0.543193	0.824689	0.908898	0.5454	0.538564	0.286971	0.185158	0.324253	2.63183	1.35068	0.879554	0.165169	0.129618	0.188789	0.525185	0.655177	0.457814	0.033615	0.15315	0.285861	0.339315	0.387495	0.542414
gene-LOC106293164	mediumpurple	0.675595	0.31969	0.582466	0.238674	0.449135	0.177406	0.079307	0.134047	0	0.062318	0.053586	0	0	0	0	0.390014	0.695542	0.706293	0.317188	0.057739	0.143798	0.139033	0.036292	0.107128	0.218829	0.122632	0	0	0.168764	0
gene-LOC106304273	mediumpurple	0.743928	0.558918	0.812604	0.423936	0.387158	0.437514	0.091123	0.26176	0.159371	0.12134	0.102613	0.013868	0.091731	0.155505	0.316207	0.497473	0.490699	0.950355	0.353928	0.815592	0.372856	0.331707	0.298925	0.341806	0.176174	0.21151	0.128093	0.050789	0.1444	0.058855
NewGene_5609	mediumpurple	21.4115	27.6549	18.2563	2.04936	2.4955	2.04075	0	0.074688	0.971452	0.670921	0.616141	0.825707	0.042662	0.05012	0.081072	6.0945	14.5546	6.25409	3.85563	3.34985	3.05974	1.33498	1.42993	1.61568	0.131914	0.09881	1.02481	1.46684	0.789577	0.532238
gene-LOC106323723	mediumpurple	7.41313	5.1337	5.51291	1.71027	2.00467	1.55459	2.87025	4.04455	4.05128	0.72791	0.616897	1.02278	1.60324	1.88728	3.07242	2.50321	5.52869	3.22428	2.39349	1.47259	2.97912	3.28129	3.07131	3.9454	1.48693	0.532626	2.57732	3.13576	2.66082	3.54408
gene-LOC106331022	mediumpurple	3.02599	2.10758	3.36961	0.701765	0.577605	0.32585	1.01338	2.5184	1.35378	0.736773	0.936015	1.19724	0.375293	0.398403	0.706234	3.49449	3.18036	3.83837	1.1381	1.67966	1.58335	1.51235	1.48899	0.333312	0.521784	1.03043	1.41972	1.83382	0.934435	0.459336
gene-LOC106325892	mediumpurple	0.252542	0.288631	0.192654	0.231997	0.312421	0.200763	0.037113	0	0.183905	0	0.073826	0.086219	0	0.087433	0	0.333773	0.631149	0.079809	0.176937	0	0.100677	0.125232	0.12798	0.174569	0.157264	0.088473	0.287783	0.149065	0.032171	0.083486
gene-LOC106334617	mediumpurple	0.796405	1.78065	1.37007	0.097058	0.164602	0.091437	1.12557	0.69917	0.997133	0.607691	0.296699	0.09607	0.395371	0.499236	0.777813	2.5064	1.03983	1.42661	0.042754	0	0	0.472385	0.462189	0.209789	0.379624	0.054978	0.195088	0.371664	0.826642	0.640444
gene-LOC106334615	mediumpurple	1.0755	1.05822	1.07913	0.172901	0.293261	0.452561	0.293577	0.437018	0.373041	0.075199	0.03808	0.071002	0.123912	0.125882	0.212709	0.560778	0.843115	0.756015	0.512673	0.365901	0.453323	0.354569	1.22924	0.764806	0.130466	0.335368	0.498967	0.17799	0.145257	1.47142
gene-LOC106293781	mediumpurple	1.96376	2.68557	1.55323	0.362323	0.774977	0.430655	0.462982	0.32621	0.158875	0.61174	0.438519	0.151089	0.207855	0	0.193988	2.12724	1.76918	1.46623	0.125576	0.100285	0.587072	0.554483	0.308561	0.269917	0.191076	0.507782	0.207695	0.468665	0.547948	0.234172
gene-LOC106321383	mediumpurple	15.9277	19.2029	20.5942	4.06032	6.64108	4.58485	8.38198	6.15282	9.8884	6.8707	7.16674	6.85746	6.04402	4.61238	4.15311	28.1018	23.5705	31.3204	5.92972	5.02793	3.74762	11.9199	9.72771	7.14932	7.13842	4.25391	6.40056	8.50798	11.5542	16.0738
gene-LOC106311034	mediumpurple	2.51273	1.28004	1.67817	2.0756	0.818609	2.73643	0.254329	0.726419	0.199321	0.178402	0	0.094319	0.041328	0.042375	0.27418	4.44839	2.75008	4.73054	0.874949	1.68255	0.73808	0.322528	0.984169	0.431946	0.063677	0.185379	0.151835	0.296673	0	0
gene-LOC106293789	mediumpurple	12.9503	14.5113	11.7162	0.293029	0.826617	0.343609	6.43148	4.56066	5.74924	6.39389	5.64265	11.9459	0.56434	4.45823	9.99019	17.0382	13.5682	11.5587	0.83067	0.675813	0.910374	4.37041	3.88617	4.43609	2.56065	3.0355	4.89659	6.99407	6.02201	7.74083
gene-LOC106295781	mediumpurple	23.8999	17.4028	16.9727	7.07674	5.72462	5.41666	3.93522	7.18211	6.24104	4.0374	3.87685	5.05415	4.32	5.18924	3.97426	19.7084	19.5617	18.796	6.17692	7.42551	7.28944	5.5886	4.87406	4.69395	5.04524	3.58208	5.81967	5.18039	3.4786	4.70702
gene-LOC106329403	mediumpurple	1.41271	0.207214	0.130605	0.175179	0.102251	0.157961	0.19424	0.443768	0.259842	0.051069	0.064039	0.061178	0.00652	0.086935	0.059483	0.173052	0.212028	0.154874	0.05814	0.111866	0.135116	0.124897	0.167125	0.178083	0.156817	0.064474	0.219563	0.180417	0.134455	0.177017
gene-LOC106295788	mediumpurple	28.8558	39.9523	24.7673	18.9151	17.4369	18.4825	11.2673	12.5095	8.75275	4.54301	6.0331	1.74314	14.2897	14.844	16.3173	48.8527	29.4536	42.8388	17.1995	17.9349	19.3344	9.03876	10.0237	9.33854	7.23477	5.58091	8.18628	9.18925	7.29918	9.49593
gene-LOC106342793	mediumpurple	39.3317	37.9874	36.9158	14.4618	10.4091	11.6058	9.04563	17.2063	13.9731	6.0172	8.22031	11.0379	8.72764	10.5677	12.3969	39.0893	36.6239	33.0218	16.0201	15.6805	17.2109	8.43861	11.957	12.1299	7.75924	4.83154	11	16.6425	6.67729	13.3131
gene-LOC106342792	mediumpurple	24.2518	23.2651	22.3316	7.43201	9.3422	7.75789	13.6101	23.5152	14.6758	6.81528	5.50436	10.1634	5.92087	8.21861	6.81385	22.0721	22.361	20.3195	6.41477	5.25538	5.44028	10.4139	10.452	11.7089	7.87524	3.86871	13.1335	14.1515	24.9963	23.5846
gene-LOC106339375	mediumpurple	52.116	57.9714	42.6448	4.44127	7.09652	3.92515	10.9058	15.9534	11.1022	2.69173	1.94376	1.94101	1.5294	2.42088	4.66505	56.6341	35.1425	51.2882	4.77884	2.82499	3.7031	7.93461	8.84172	8.99824	3.77285	2.56165	6.05439	5.12912	3.06442	8.18196
gene-LOC106295256	mediumpurple	0.783561	0.922527	1.42229	0.365979	0.181452	0.282203	0.812397	0.485016	0.788956	0.166622	0.088581	0.678202	0.339478	0.33646	0.0564	1.20404	0.800798	1.63383	0.075185	0.540761	0.198986	0.207179	0.153352	0.22761	0.060981	0	0.014574	0.116019	0.131471	0.133381
gene-LOC106337791	mediumpurple	2.49969	2.00479	2.29704	0.266018	0.557144	0.267688	0.065186	0.09973	0.177914	0	0.137816	0	0.040106	0.051059	0.045742	2.4263	2.38868	3.27042	0.835824	0.124577	0.7045	0	0.328052	0.297842	0.378679	0.061856	0.30795	0.065219	0.066866	0.080614
gene-LOC106345071	mediumpurple	0.876015	0.644019	1.01007	0.186354	0.479638	0.565052	0.278703	0.044723	0.176911	0.066963	0.088953	0	0	0	0.119604	0.838221	1.17749	1.6528	0.075886	0.50119	0.241578	0.053997	0.110824	0.02014	0.09696	0.089014	0	0	0.123839	0.160619
gene-LOC106307900	mediumpurple	1.41467	1.5535	1.94562	0.023917	0.064444	0	0.368902	0.402312	0.408698	0.136259	0.068342	0.277362	0	0.1596	0.424275	1.49305	0.830957	1.04591	0	0.076897	0	0.421872	0.149404	0.553139	0.401187	0.057097	0.304756	0.842819	0.282559	0.53293
gene-LOC106332320	mediumpurple	2.5691	1.38186	2.73837	1.05458	0.870113	0.979874	1.48377	1.53326	2.07559	1.01406	0.383217	1.29546	0.173627	0.076868	0.73779	2.64999	2.98401	2.2354	0.837249	0.682924	0.609984	1.82135	1.27212	1.6993	1.24337	0.607049	1.67702	1.67638	1.55928	2.6271
gene-LOC106337944	mediumpurple	11.6452	14.0026	15.4509	4.08319	13.4841	12.9072	1.41118	10.4748	4.09591	4.14218	3.55404	4.81721	2.64515	2.86536	0.909545	10.1494	17.9579	10.3596	6.218	6.54095	11.6717	4.96974	4.71875	7.04804	9.61369	3.99846	13.0059	6.78058	3.10754	3.99653
gene-LOC106332329	mediumpurple	1.34759	0.699959	0.627812	0.262529	0.47888	0.64003	0.361476	0.869923	0.716466	0.554159	0.439724	0.367446	0.229026	0.123418	0.068408	0.530179	0.78118	0.486769	0	0.273203	0.054806	0.232815	0.580768	0.461491	0.582396	0.0628	0.664571	0.344274	0.205081	0.336948
NewGene_5388	mediumpurple	0.38563	0.578511	0.585792	0.104793	0	0.082092	0.294762	0.364639	0.324122	0	0	0	0.263048	0	0	0.482174	0.365877	0.420754	0	0	0	0.029306	0.094707	0.171116	0.341044	0	0.089026	0.094137	0.342136	0.235363
gene-LOC106324965	mediumpurple	1.04848	0.464725	0.437955	0.150925	0.180843	0.174943	0.153257	0.296878	0.230452	0.091074	0.107083	0.185833	0.044038	0.261129	0.189029	1.0303	0.829364	1.37094	0.037676	0.118011	0.095558	0.72701	0.316798	0.378813	0.03633	0	0.026809	0	0.289498	0.285288
gene-LOC106343822	mediumpurple	1.03895	1.84013	1.88066	0.651999	0.338259	0.322079	0.408489	0.980865	1.25939	0.0998	0.44783	0.201947	0.096574	0.222957	0.195256	0.923131	1.91797	0.912387	0.279821	0.353962	0.270956	0.982419	1.18999	0.622025	0.532402	0.10134	0.619563	0.530042	0.90199	0.45531
gene-LOC106326525	mediumpurple	11.2419	6.49063	11.048	4.54899	3.05678	8.25452	1.0319	2.18055	0.930529	0.807073	0.876499	0.541173	0.239267	0.682948	1.12252	7.81114	8.75941	11.2772	3.14188	5.56187	1.88448	1.05658	3.37772	2.43184	0.267661	1.27501	0.903192	2.24564	0.537925	1.41079
gene-LOC106326521	mediumpurple	0.12364	0.175753	0.61859	0.032149	0.224217	0.274867	0.016371	0.103145	0.056169	0	0.027446	0	0.129431	0.043495	0.041492	0.138464	0.29316	0.351933	0.170127	0.037835	0.191746	0.039055	0.134711	0.080598	0.190974	0	0.036777	0	0	0.035835
gene-LOC106295687	mediumpurple	6.34965	6.82785	7.48003	3.12478	3.09294	3.07713	4.52796	3.02751	3.04897	1.82362	0.997488	1.66332	0.640008	0.500265	0.684112	7.34019	5.36078	7.42052	2.50371	3.64775	2.49065	2.09252	1.98591	1.34788	0.80672	1.03217	1.00646	1.05961	1.05562	0.518109
gene-LOC106307297	mediumpurple	1.19646	1.21314	1.4898	0.508044	0.657853	0.459143	0.408308	0.825906	0.635273	0.487811	0.30735	0.523916	0.228186	0.141902	0.263945	1.19372	1.49239	1.18804	0.65595	0.553562	0.682864	0.399442	0.569671	0.963299	0.590047	0.17642	0.687575	0.394995	0.203322	0.363414
gene-LOC106307290	mediumpurple	1704.52	1783.48	1804.98	216.433	168.552	263.04	27.3769	128.505	113.679	40.3408	36.2842	118.047	8.62306	22.4585	38.2111	826.448	1330.13	728.702	161.747	190.588	207.955	46.078	62.9827	125.398	75.521	19.9502	101.981	68.7945	15.3504	123.123
gene-LOC106309948	mediumpurple	4.83377	5.35958	3.84468	2.21981	2.5596	2.12392	4.05124	3.61042	3.30012	2.04712	1.4884	2.22754	1.82157	0.938981	3.65154	7.6172	5.39291	6.52095	1.95849	1.43888	1.28325	3.74728	3.47275	2.58117	1.58444	0.72396	1.7945	2.79596	5.47066	6.3539
gene-LOC106309947	mediumpurple	133.195	110.018	94.6193	42.6594	37.2283	38.8103	21.6623	35.9758	31.6192	17.6127	23.0218	28.1615	17.0571	19.9034	17.9262	53.8141	70.863	64.5625	24.5334	22.7029	28.5019	20.7063	25.8195	35.7704	27.3995	18.4356	33.8652	17.926	9.83624	21.9224
gene-LOC106309943	mediumpurple	0.957159	0.646882	0.723348	0.363687	0.273721	0.546974	0.016621	0.22019	0.090759	0.080014	0.05842	0.019982	0.093878	0	0.067397	0.728755	0.52427	1.08327	0.255522	0.419723	0.160189	0.081213	0.127853	0.132697	0.083533	0.094879	0.090906	0.073859	0.035748	0
gene-LOC106329879	mediumpurple	0.568403	0.503933	0.308545	0.027744	0.070567	0	0.026623	0.130411	0.033923	0	0	0	0.038716	0.078624	0	0.341231	0.319015	0.465853	0.06146	0	0	0.128297	0.089379	0.139046	0.08915	0	0.065202	0.131221	0	0.18663
gene-LOC106316379	mediumpurple	30.1281	30.1958	32.8703	9.08502	5.78146	7.99114	6.27311	4.28923	3.96103	4.1612	4.62236	3.84039	4.53837	6.37564	8.06053	31.5612	25.354	22.5473	8.0869	9.58096	10.0409	3.99904	6.0398	4.60863	6.20842	5.44271	3.13906	4.00844	2.56645	6.29273
gene-LOC106308720	mediumpurple	2.37032	1.89729	1.98484	0.981063	0.542197	0.576994	0.481655	0.75316	0.708158	0.246163	0.127893	0.197501	1.45201	1.23911	1.0234	1.64884	1.84932	2.7039	0.342666	0.666896	0.770641	0.404604	0.658586	0.668031	0.422164	0.408592	0.46341	0.515362	0.453434	0.53994
NewGene_75	mediumpurple	0.527415	0.405969	0.761777	0.364149	0.186839	0.333357	0.043465	0.080293	0	0.035419	0	0	0	0.058468	0	0.191696	0.140976	0.320874	0.123165	0.215356	0.166965	0	0.15779	0.066331	0.021756	0.066212	0	0.11878	0	0
NewGene_3071	mediumpurple	5.77888	5.49221	6.61345	1.27653	1.91316	2.11435	1.36452	3.1096	3.12864	1.57626	1.34689	3.89812	0.756325	0.820247	1.91044	6.10618	5.18834	5.30809	1.25747	1.19994	1.45837	2.23499	2.61679	3.70993	3.64966	1.85287	2.79871	2.97435	1.12655	2.76618
gene-LOC106315557	mediumpurple	32.0476	37.6733	28.588	3.61142	6.68728	5.09668	25.3708	9.76232	8.66616	5.43661	5.98662	5.39195	2.62819	2.37324	3.92137	29.2186	25.9645	24.445	5.58184	4.97941	5.29	6.97841	6.51114	5.86165	2.5515	2.13401	4.38861	2.73414	5.67251	8.00467
gene-LOC106326062	mediumpurple	0.566046	0.882694	0.625659	0.21944	0.080414	0.312519	0.083736	0.179636	0.129339	0.145964	0	0.37572	0	0.307665	0	0.659705	0.155999	0.585668	0.061404	0.13387	0.06009	0.48415	0.331982	0.139841	0	0.114398	0.163292	0.148692	0	0.396244
NewGene_7432	mediumpurple	3.60817	2.47973	4.17943	1.52143	0.785001	0.584186	0	0.586334	0	0.171748	0.142734	0	0	0.691401	0.900529	1.10045	2.68812	2.0105	0.672007	0.681847	1.09625	0	0.335655	0.318536	0.349527	0	0.760478	0	0.243457	0.352071
gene-LOC106341090	mediumpurple	14.1452	9.88527	13.0253	8.46577	5.53131	8.73192	1.02216	3.13351	1.99988	0.50393	1.28286	0.169646	1.02199	0.984463	1.62687	18.4699	14.5589	25.0989	6.73923	8.18604	7.92826	0.94054	3.5836	2.65419	0.734893	0.892095	2.2392	0.85359	0.376942	0.600088
gene-LOC106299455	mediumpurple	2.22785	0.935335	4.3052	1.84719	2.32598	1.47838	0.238592	2.67634	1.58898	0.134992	0.655834	0	0.964316	1.4132	0.564248	4.95515	7.68164	2.53386	1.03737	0.598522	0.858939	0.129789	1.33717	0.443029	2.22929	0.157157	1.43349	0.458032	0.740434	0.367788
gene-LOC106299454	mediumpurple	10.4989	5.06155	5.76523	3.15671	1.57125	3.94723	0.43502	1.21843	0.240685	0.460239	0.272984	0.810436	0.394688	0.240569	0.358086	8.61586	6.70552	9.46183	1.43326	2.41363	1.84337	0.405871	0.68473	0.948092	0.193204	0	0.392208	0.228919	0.134505	0.108314
gene-LOC106300385	mediumpurple	2.81458	2.46256	2.02096	1.28069	1.35643	1.55383	0.686473	1.25717	1.36068	0.333885	0.298956	0.499674	0.90018	0.303283	0.570627	1.41209	2.8077	1.05656	1.19014	1.48036	1.17117	0.524982	1.23044	1.4923	0.971026	0.574556	1.24935	0.562615	0.801923	0.632094
gene-LOC106296438	mediumpurple	12.9634	11.1642	15.3971	3.02769	4.9027	3.82637	5.56486	6.94541	7.43828	3.05734	3.2672	3.92542	3.60269	3.42437	4.28773	9.05862	11.0851	8.07269	3.6194	3.06152	4.1319	5.90283	8.21811	8.22087	4.64096	3.4387	5.88265	4.21249	3.99509	5.8859
gene-LOC106296433	mediumpurple	5.97483	4.61797	5.97863	0.856892	1.12449	1.02199	1.82946	2.53385	1.52498	0.412282	0.519464	0.713796	0.779211	0.571221	0.660606	3.28285	4.8814	4.09839	1.7057	1.55234	1.26777	1.11919	1.35782	2.42017	1.66917	0.37784	1.94711	1.89363	0.960662	2.15315
gene-LOC106340058	mediumpurple	0.614223	0.505561	0.880546	0.056252	0.182853	0.098369	0	0.103454	0.067767	0	0.05449	0	0	0	0	1.327	0.920236	1.9428	0.182932	0.112489	0.049175	0.05049	0.057928	0.147215	0.12347	0	0.129003	0	0	0
gene-LOC106342127	mediumpurple	3.13062	2.76286	2.63991	0.699236	0.631382	0.72885	0.938124	1.54653	1.17919	0.496584	0.285411	1.1188	0.397959	0.62709	0.770582	2.80887	2.69121	2.08525	0.561478	0.788372	0.767401	1.22064	1.26257	1.87337	1.57151	0.357408	1.34339	1.25409	0.650676	2.17897
gene-LOC106317841	mediumpurple	1.11492	0.271906	0.175256	0.03828	0.18831	0.109364	0.20485	0.14843	0.097722	0	0.082133	0	0	0.139693	0	0.511466	0.393805	0.548649	0.084906	0	0.118414	0.130538	0	0.072553	0.069031	0.0881	0.136914	0	0	0
gene-LOC106317845	mediumpurple	0.178303	0.193923	0.503764	0.137665	0.167449	0.061373	0.019384	0.241706	0.135119	0.13051	0.030022	0.026739	0.036735	0	0.040086	0.154892	0.233884	0.191017	0.133226	0.032948	0.116433	0.019811	0.224942	0.175305	0.248606	0.08776	0.086545	0.034678	0.072763	0.036234
gene-LOC106339159	mediumpurple	0.744415	0.310345	0.479037	0.62371	0.140055	0.68215	0.034495	0.202124	0.091163	0.037667	0	0	0.124109	0.102963	0	0.6151	0.555522	1.26728	0.254372	0.485174	0.238272	0.112715	0.178147	0.144856	0.021392	0	0.192471	0.122484	0.081042	0.023092
gene-LOC106312318	mediumpurple	64.9885	66.8079	83.8657	31.149	24.7667	34.8724	12.5493	53.0772	37.2334	16.9009	15.0558	19.227	11.2992	12.4185	12.1398	59.1686	86.4431	67.7651	28.1433	37.4293	37.0397	27.4055	28.8745	45.1668	70.2177	35.3518	74.8285	45.4281	8.22801	33.93
gene-LOC106294051	mediumpurple	29.8785	30.8771	32.1012	6.75549	7.37004	9.11843	3.36501	6.10159	5.09675	4.09812	5.89521	23.3264	1.57171	3.85589	5.95559	23.7643	25.1037	23.3174	5.61235	7.68023	7.41757	6.60459	6.75479	9.08275	8.18739	4.26198	8.9267	8.33884	2.17629	15.8788
gene-LOC106336399	mediumpurple	1.17907	0.875378	1.40977	0.056429	0.055554	0.104462	0.078531	0.123528	0.077035	0	0	0.036821	0.032727	0	0.070501	0.304971	0.463576	0.258957	0.021192	0.050243	0.030417	0.050974	0.065488	0.138248	0.070791	0	0.06596	0.147289	0	0.088594
gene-LOC106294059	mediumpurple	0.605035	0.429332	0.196465	0.186939	0.047017	0.165168	0.167653	0	0.34846	0	0	0	0.18213	0.178301	0	0.267024	0.475804	0.427059	0.133441	0.21849	0.328516	0.143864	0.078238	0.144062	0.103401	0	0.095461	0	0	0
gene-LOC106332896	mediumpurple	0.111821	0.185456	0.148397	0.108231	0.201037	0.17529	0.115645	0.067122	0.19034	0	0.056823	0.09872	0	0	0	0.639134	0.327976	0.298398	0.075864	0.165146	0.063237	0.04075	0.082079	0	0.073745	0.028445	0.056878	0.252597	0.212321	0.056422
gene-LOC106292848	mediumpurple	48.4177	58.2226	44.7711	10.2463	14.2083	7.10644	28.013	17.6013	27.1013	19.4554	19.9185	12.3991	16.285	15.0807	13.9706	75.429	43.9606	47.4699	8.78711	5.01021	4.94004	17.3582	14.3106	10.401	9.88714	7.90807	13.1349	13.7096	15.4648	17.2905
gene-LOC106330940	mediumpurple	0.676381	0.477558	0.267431	0.05848	0.069499	0.128168	0.437829	0.267967	0.24264	0.1158	0.072728	0.123357	0.032102	0	0.136676	0.359846	0.373386	0.459135	0.025732	0.084278	0.051458	0.362632	0.189388	0.255727	0.107744	0.047154	0.103061	0.259593	0.049494	0.256707
NewGene_4850	mediumpurple	0.464309	0.50545	0.706791	0.068422	0.124522	0.234556	0	0.107588	0.179425	0	0	0	0.153165	0.12885	0	0.170765	0.454216	0.182398	0.208198	0.097179	0.178477	0.070437	0.316988	0.128898	0.184537	0.143719	0.096409	0	0.109099	0
NewGene_4856	mediumpurple	14.8392	14.4852	17.3388	0	0	0	3.17592	4.4577	4.39047	2.2716	2.06511	5.41774	0.354386	1.69835	3.854	13.8693	15.5972	13.1829	0	0	0	4.14848	2.72105	7.33066	3.47662	1.12739	3.78856	8.09038	4.82709	9.98686
gene-LOC106299157	mediumpurple	1.83	2.07247	2.01786	2.34392	1.25429	2.19574	0.608138	0.982795	0.910114	0.311158	0.21282	0	0.427242	0.058772	0.354024	2.15356	1.94728	2.51923	1.31613	1.69494	1.12786	0.907986	0.723021	0.560219	0.158612	0.150958	0.279989	0.290112	0.12444	0.205969
gene-LOC106295866	mediumpurple	3.57851	3.9998	3.44596	1.44331	1.26067	1.17024	1.09039	3.08657	2.49149	0.628911	0.635733	0.804728	0.880894	1.24735	0.935077	2.82161	3.06315	2.60201	1.17674	1.25564	1.21451	0.895189	1.24251	2.5703	1.70089	0.465138	2.48952	2.36314	1.1417	1.74231
gene-LOC106295867	mediumpurple	4.36255	3.89536	2.63869	0.715863	0.275591	0.353272	0.39628	0.390227	0.572847	0.064804	0.251263	0.027937	0.122019	0.096041	0.292409	2.71917	2.09975	3.62497	0.153908	0.288993	0.356616	0.808842	0.980334	1.23931	0.136901	0	0.159647	0.345028	0.095441	0.771352
gene-LOC106295862	mediumpurple	0.415431	0.52513	0.546658	0.031561	0.18578	0.122656	0.228029	0.445583	0.214185	0.299292	0.186802	0.134622	0.170978	0.146942	0.203596	0.624415	0.79952	0.408323	0.252509	0.356018	0.205833	0.284996	0.36025	0.389589	0.435799	0.196101	0.293723	0.135405	0.022049	0.246271
gene-LOC106295863	mediumpurple	1.69646	0.678839	1.25761	0.25835	0.17809	0.522008	0	0.321113	0.536104	0	0.260069	0.056748	0.103325	0	0.193793	1.11501	1.37142	1.97041	0.27211	0.158965	0.278497	0.390354	0.499433	0.108389	0	0	0	0.172845	0.13368	0.404133
gene-LOC106303383	mediumpurple	1.50036	1.20279	2.68167	0.381381	0.701928	0.980653	0.164205	0.437514	0.380509	0.067344	0.099708	0	0.226814	0.224312	0.122584	0.841143	1.05431	1.89881	0.815112	0.842816	0.643379	0	0.515794	0.517222	0.129381	0.325192	0.45678	0	0.174025	0.232237
gene-LOC106327325	mediumpurple	25.3289	24.6031	21.3079	5.52961	5.59586	5.15341	14.3853	16.3344	17.4751	8.40691	6.80315	9.23864	8.18647	7.6624	12.3955	20.8272	18.8588	20.1581	5.28826	5.35619	5.71882	14.6592	14.2657	12.2709	9.73137	7.1232	8.15463	10.8965	10.4479	16.0264
gene-LOC106340007	mediumpurple	1.45322	1.53693	1.05845	0.13169	0	0.099749	0.765259	0.433298	0.590163	0.166066	0.233571	0.25714	0.251497	0.597341	0.58097	1.43487	0.756678	1.12456	0	0	0.068223	1.25281	0.86269	1.09856	0.104111	0.178929	0.337266	0.836507	0.737627	0.867974
gene-LOC106336963	mediumpurple	3.30313	4.78041	4.16031	2.15206	1.48694	2.54935	0.662038	3.25636	2.65128	0.612165	0.389738	1.20032	0.480333	0.774074	1.12715	3.19572	5.90316	3.37067	1.47659	1.45322	2.40011	1.28344	0.893504	2.68411	3.02194	0.413173	3.25008	2.85055	0.840409	2.21159
gene-LOC106334808	mediumpurple	11.1082	8.16282	11.2766	5.05935	3.96677	5.18099	1.92158	4.9594	3.97348	1.64227	1.67216	1.42364	2.70788	3.43174	4.23209	4.98602	9.69681	8.77925	5.32271	5.9291	5.08597	1.84804	3.14129	4.83416	3.42683	1.75014	4.30307	2.46305	2.45534	2.00507
gene-LOC106311502	mediumpurple	0.600983	2.37758	1.34977	0	0	0	0	0	0	0	0	0	0	0	0	3.73929	0.991062	1.57427	0	0	0	0.026786	0	0	0	0	0	0	0	0
gene-LOC106311503	mediumpurple	1.34633	1.48428	2.88468	0.880848	1.08211	1.39833	0.172646	0.631522	0.669875	0	0.217087	0.240956	0.165489	0.25353	0.223231	2.17207	3.97225	1.26292	0.716409	0.695211	0.360042	0.24577	0.128338	0.973158	0.669088	0.047292	0.678901	0.754401	0.088502	0.826683
gene-LOC106308293	mediumpurple	0.391347	0.202582	0.578227	0.151303	0.224163	0	0	0	0.25677	0	0	0	0.187	0.218459	0	0.18792	0.394897	0.102758	0.191029	0	0.079391	0.06587	0.078473	0	0.160088	0	0	0	0	0
gene-LOC106342239	mediumpurple	2.50148	1.51883	3.61848	1.74698	1.37081	1.74822	0.234776	0.650434	0.521301	0	0	0	0	0.428644	0.249568	3.08454	3.60951	3.6596	0.899913	0.622511	0.839472	0.355319	1.07549	0.372825	0.350865	0.13802	0.261284	0.466756	0	0.054382
NewGene_6824	mediumpurple	0.503086	0.413629	0.541349	0.08693	0.06672	0.112356	0.186959	0.225198	0.216814	0.153104	0.163765	0.228708	0.142932	0	0.065087	0.324661	0.43627	0.396986	0.124896	0.148389	0.101984	0.2529	0.227409	0.458524	0.189232	0.130316	0.412402	0.173614	0.178526	0.383555
NewGene_9830	mediumpurple	0.771594	0.759788	0.824063	0.069632	0.159793	0.152698	0.061574	0.598196	0.473687	0.114388	0.077139	0.083581	0	0.2613	0.266339	0.347959	0.831323	0.399246	0.148281	0.073586	0.100174	0.247009	0.322835	0.418491	0.22169	0.057761	0.293695	0.557205	0.137807	0.23501
gene-LOC106344174	mediumpurple	1.20774	2.15418	1.99178	1.18529	1.04398	1.08209	0.340843	0.906871	0.98826	0	0.262223	0.661428	0.16647	0.175923	0.376355	0.591957	1.16551	0.806174	0.750217	0.491795	0.848548	0.593389	0.222951	1.74823	0.661872	0.08058	1.47602	0.39487	0.105252	0.462293
gene-LOC106341520	mediumpurple	0.290346	0.154998	0.272295	0.077637	0.057583	0.281258	0.034927	0.055674	0.042051	0.063152	0	0	0	0	0	0.248819	0.256233	0.351349	0.25256	0.162676	0.230859	0.045116	0.14172	0.090362	0.049515	0	0.114882	0.044944	0	0.161714
gene-LOC106327042	mediumpurple	21.8586	14.2727	29.8907	2.16103	1.10736	2.69458	1.39107	3.04281	1.70329	0.780148	0.681669	0.042327	1.06885	0.816648	1.02338	12.0348	19.2289	10.8914	3.58323	3.72953	3.12299	2.50641	2.5797	3.23002	5.42917	6.58468	5.31665	2.24482	0.988417	1.11576
gene-LOC106314817	mediumpurple	0.457635	1.11815	1.16951	0.360296	0.43771	0.25485	0.129353	0.730012	0.391518	0	0	0.035107	0.050238	0	0.2595	0.591548	0.953399	0.382999	0.593493	0.184666	0.144433	0.12284	0.175677	0.485428	0.360459	0.023156	0.620331	0.25374	0.024239	0.537904
gene-LOC106300856	mediumpurple	26.6042	23.6263	19.9971	1.97497	2.24376	1.68525	10.8742	12.4996	16.5647	7.5203	6.83598	7.75721	4.18302	6.1664	6.603	19.7447	12.1944	14.5077	3.39034	2.72525	2.27785	16.9246	13.8897	14.3954	4.33855	2.78203	7.70489	5.30802	6.8046	7.61008
gene-LOC106337743	mediumpurple	8.16968	6.9883	10.9577	2.49347	2.12377	2.91746	0.707544	1.44755	1.29397	0.126471	0.445597	0.081255	0.804722	0.510242	0.683827	8.76923	7.34175	10.539	1.91758	3.15946	1.48984	0.658644	1.61263	1.50556	0.870609	0.447873	1.05451	0.808159	0.355251	0.432719
gene-LOC106326315	mediumpurple	2.31411	5.49595	7.80891	1.52428	1.73017	1.15229	0.069907	0.208636	0.562311	0.308707	0.338418	0.5557	0.397325	0.634185	0.644137	0.539779	2.42879	2.20554	1.20615	0.427128	2.75452	0.209388	1.33274	0.943492	1.22517	0.281248	1.37556	0.412979	0.506029	0.363876
gene-LOC106326318	mediumpurple	0.722887	0.447408	0.548137	0.10778	0.027198	0.122469	0.02813	0.223899	0.074125	0	0	0.029344	0	0.00466	0	0.281811	0.673162	0.249873	0.114529	0.066738	0.035134	0.038851	0.108087	0.225509	0.151304	0	0.280086	0.24688	0	0.068641
NewGene_13612	mediumpurple	1.24924	1.06347	1.35857	1.16121	0.677936	1.57627	0.43656	0.663645	0.22305	0.224269	0.047855	0.303005	0.218348	0.25804	0.27403	1.50715	0.965864	2.10225	0.560188	1.0541	0.718348	0.286015	0.625245	0.570856	0.099513	0.225068	0.325607	0.324182	0.117029	0.47032
NewGene_13615	mediumpurple	1.55286	1.71159	1.60698	0.136597	0.080435	0.103414	0.483277	0.423874	0.519785	0.12158	0.069656	0.044968	0.119406	0	0.153009	1.40074	0.806077	0.944697	0.048177	0.188398	0.130292	0.209293	0.47651	0.325621	0	0.118894	0	0.149869	0.236448	0.087944
NewGene_14342	mediumpurple	1.77814	0.851076	1.41508	0	0	0	0.565565	0.349393	0.168532	0.246085	0.179928	0.108036	0	0.22514	1.07663	0.883812	0.341377	1.69997	0	0	0	0.915345	0.515098	0.076458	0.10104	0	0.276945	0.34225	1.27262	1.02797
NewGene_7964	mediumpurple	0.288124	0.379141	0.209333	0.417613	0.354646	0.401671	0	0.074856	0	0	0	0	0	0	0	0.485813	0.246336	0.403103	0.131924	0	0	0.292905	0	0	0	0	0	0	0	0
NewGene_12862	mediumpurple	9.24366	8.80872	8.22895	1.01125	1.69483	1.52329	2.589	3.02094	1.39059	3.52456	2.32599	5.31698	3.44079	3.02112	4.23535	7.45815	3.63822	2.79315	1.27609	1.98966	2.69743	1.54931	1.75472	1.92604	1.33376	1.33669	2.95913	1.62717	3.12064	3.63991
gene-LOC106302175	mediumpurple	22.8097	19.3623	21.847	0.76803	0.649722	0.820153	2.48864	8.39027	10.0374	1.32329	1.623	8.08867	0.652186	1.06991	0.763115	18.3999	16.0645	12.4899	0.612169	1.15429	0.60452	4.31604	3.94411	7.73059	4.34455	0.44408	3.23223	2.11938	0.657702	3.59053
gene-LOC106302174	mediumpurple	0.331092	0.41787	0.558263	0.136558	0.066625	0.138199	0	0.293072	0.325368	0	0	0.059035	0	0	0	0.257343	0.690682	0.21323	0	0.075671	0.085277	0.111552	0.077415	0.303413	0.153322	0	0.150524	0	0	0
gene-LOC106309597	mediumpurple	27.7589	53.9929	31.0815	9.10747	7.90275	7.32415	20.828	20.6618	24.3138	8.94247	6.73903	8.37773	12.4374	8.90563	5.68508	17.5616	23.1252	20.6477	9.04833	5.78413	8.99497	13.1649	22.6203	17.6193	11.3026	8.8532	13.9656	8.88964	13.7285	15.7769
gene-LOC106316505	mediumpurple	21.6078	13.0864	13.1387	4.83239	5.56428	3.85739	19.0585	8.46371	16.6991	8.69134	4.44679	6.35701	3.30555	3.85315	5.73164	25.0102	18.0768	28.0351	2.43793	2.73836	1.15362	14.9329	14.3228	3.86568	2.52794	1.75452	2.2958	4.7708	12.2832	4.68763
gene-LOC106301483	mediumpurple	48.3581	61.0586	48.6511	13.5336	19.8245	6.87172	26.2708	21.0511	30.7506	19.2197	10.8153	13.2451	14.859	16.578	18.7713	62.1692	47.4974	57.4912	5.0631	4.39093	3.49262	21.8664	21.8974	16.8915	16.2337	4.65904	10.779	26.4	24.2173	15.2632
gene-LOC106310901	mediumpurple	10.5734	8.56576	8.88072	0.167524	0	0.413963	0.658254	0.558697	0.674037	0.816381	0.746568	0.928258	0.382087	0.561629	1.46537	4.42421	5.34118	4.22679	0.190531	0.189576	0.349706	0.820519	0.466737	1.10746	0.675876	0.104019	0.368354	2.42518	1.4054	3.44441
gene-LOC106302820	mediumpurple	1.25521	1.14684	1.30497	0.640169	0.897912	0.662064	0.050342	0.161556	0.116858	0	0	0	0.086034	0.245416	0	0.754445	0.675483	1.8538	0.790627	0.273217	0.573062	0.05869	0.292613	0.348056	0.560971	0.141089	0.648091	0.064245	0.058615	0.035557
gene-LOC106319414	mediumpurple	6.0472	4.53334	3.83522	2.20109	1.30495	2.1615	0.496518	0.795912	0.999	1.00398	0.44488	1.14979	0.84342	0.954045	0.484763	8.76434	6.75749	9.76982	1.83831	1.6816	1.6906	0.399948	0.982543	1.54303	0.726231	0.558353	1.09233	0.427517	0.445615	0.254121
gene-LOC106315749	mediumpurple	228.682	261.725	298.984	45.1338	70.8464	61.0273	31.4213	82.9934	71.8079	48.641	66.0005	80.0659	33.3354	42.8046	59.8164	138.57	132.993	87.0624	29.5519	49.5285	48.216	45.0381	46.5246	69.1991	50.2019	37.7509	39.9475	68.5393	24.0005	68.1738
gene-LOC106293536	mediumpurple	1.37925	1.2567	0.659787	0.808197	0.605272	0.307849	0.175232	0.983806	0.861876	0.072685	0	0.124715	0	0	0.080756	0.915139	1.87034	0.499135	0.567702	0.311074	0.313021	0.122629	0	0.803093	0.291724	0	0.449628	0	0	0.240538
gene-LOC106293537	mediumpurple	0.482847	0.282943	0.286271	0.303704	0.393841	0.284686	0.238333	0.290734	0.241774	0.148765	0.21724	0.128505	0.198405	0.047873	0.069942	0.682218	0.445289	1.29332	0.186406	0.141302	0.131781	0.234281	0.268906	0.187509	0.257729	0.157349	0.034756	0.118104	0	0
gene-LOC106297197	mediumpurple	19.9525	16.516	18.9042	2.2145	1.34211	1.19717	8.84521	7.86688	9.20636	5.54488	3.42752	6.21097	1.37247	3.23674	6.88089	23.7906	21.5176	19.23	2.17206	2.21288	2.72114	12.1084	10.9566	10.7222	3.80809	2.74559	4.93081	9.4308	5.93363	9.26615
gene-LOC106322179	mediumpurple	0.118648	0.208044	0.28194	0.107663	0	0	0	0.228285	0	0	0	0.062669	0.092635	0	0	0.236524	0.203126	0.543629	0.185974	0	0.140567	0.179835	0.072636	0.216557	0.13726	0	0	0.087745	0	0
gene-LOC106331291	mediumpurple	166.99	144.136	164.777	53.3712	57.7921	73.9257	14.1059	35.2114	29.9077	21.5257	26.6544	25.1895	31.9394	25.0151	14.5756	115.244	148.809	109.189	58.285	75.2783	58.9741	20.3676	36.5548	33.3064	43.9784	13.526	45.4342	33.0705	15.516	27.8851
gene-LOC106331292	mediumpurple	35.6833	25.8214	32.6279	6.70247	2.92423	7.43508	1.26312	2.89513	1.28416	0.491764	0.340116	0.23053	0.526925	0.803033	0.548907	75.0167	44.7306	75.8737	1.5788	3.37345	2.53713	0.41711	1.84115	1.14144	0.39193	0.608085	0.892551	0.510912	0.210278	0.796902
gene-LOC106292668	mediumpurple	1.43262	2.05634	0.963275	0.458733	0.847085	0.413104	0.35214	0.579799	0.562428	0.661511	0.536841	0.660963	0.109789	0.553454	1.87791	1.40265	2.81859	1.81842	0.371244	0.398386	0.265165	0.938134	0.902422	1.15505	0.289029	0.281343	0.488501	0.598271	0.929083	2.00844
gene-LOC106314594	mediumpurple	1.15291	1.16606	1.19093	0.333349	0.423597	0.354383	0.198058	0.259603	0.332865	0.148992	0.377731	0.558112	0.303298	0.253347	0.269716	0.729183	1.06691	0.925405	0.378121	0.351795	0.364958	0.235503	0.286963	0.425402	0.591884	0.276292	0.59964	0.51361	0.43977	0.422794
gene-LOC106296578	mediumpurple	0.623564	0.43667	0.115268	0	0	0.090518	0	0.165569	0	0	0	0	0	0	0.248162	0.089217	0.293415	0	0	0.100616	0.360103	0	0	0.290951	0.12127	0	0	0.096835	0	0
gene-LOC106312296	mediumpurple	50.2347	39.6086	39.1817	4.11231	5.6021	3.42067	13.5203	8.73493	13.6139	13.5574	8.80077	15.1486	7.01623	9.38436	10.0815	46.172	34.9804	52.7172	5.68228	5.02381	4.34357	13.0071	8.00312	9.76168	5.39699	6.2601	7.27325	19.958	11.2071	22.1448
gene-LOC106325332	mediumpurple	5.51675	3.15381	4.05015	6.03935	2.76626	7.03681	0.9818	1.85836	1.38877	0.410693	0.224099	0.303776	0.222594	0.37651	0.319326	5.03793	4.68718	7.74366	3.10064	4.29068	3.08364	0.622103	1.9183	1.11388	0.601096	0.534323	0.352822	0.161972	0.048724	0.224093
gene-LOC106313740	mediumpurple	32.0245	35.3328	29.3655	13.7246	12.7572	13.5851	13.7174	22.2513	15.2845	8.35141	5.76328	9.45345	7.07114	7.78404	9.76181	33.4044	36.6245	38.2616	10.989	10.6046	8.52819	14.8505	14.6047	19.6347	11.5912	8.0545	15.732	15.2461	20.156	21.5647
gene-LOC106313747	mediumpurple	0.241524	0.177955	0.28885	0.337886	0.05791	0.029373	0.05425	0.306878	0.196177	0	0.0856	0	0.134343	0	0.144135	0.193589	0.616796	0.202718	0.019119	0	0.022414	0	0.204232	0.165476	0	0.064833	0.142268	0.083023	0.040135	0.067705
gene-LOC106313745	mediumpurple	473.377	472.26	467.746	75.5401	69.9457	74.923	71.0121	39.9064	46.1105	28.7014	37.4541	33.9413	17.013	23.5937	27.0714	327.011	312.886	288.237	80.1027	70.9817	73.3729	62.4247	45.7281	37.8488	24.0333	25.8142	42.6176	23.5443	36.0128	32.2183
gene-LOC106328122	mediumpurple	4.79116	3.299	3.72977	0.369266	0.400521	0.849528	0.608343	0.573263	0.729255	0.541098	0.460442	0.343475	0.595991	0.557801	0.656354	2.51928	1.95268	1.70133	0.564885	0.795708	0.608374	0.800421	1.3335	1.89571	0.66124	0.59423	1.05171	1.11571	0.445097	1.55534
gene-LOC106336081	mediumpurple	1.02547	1.87833	1.70323	1.04407	1.10432	0.937571	0.312436	1.09586	0.899144	0.23726	0.044868	0.097166	0.11679	0.045999	0.176729	0.573906	1.66181	1.23465	1.30529	0.612577	1.76319	0.25542	0.353824	0.539412	0.288297	0.105613	1.11946	0.181508	0.049249	0.916973
NewGene_8988	mediumpurple	2.0275	1.69643	3.05711	0.694657	0.425829	0.73149	0.087718	0.516245	0.187723	0.082941	0.077019	0	0	0	0	3.87802	2.45376	4.45136	0.14566	0.400587	0	0.068023	0.620249	0.27754	0.087178	0.271051	0.227157	0.153475	0.082012	0.242249
NewGene_8987	mediumpurple	0.991707	0.822981	1.28625	0.583521	0.789433	0.624081	0.166519	0.329094	0.059617	0.155983	0.442164	0.537394	0.150441	0	0.427661	0.558204	0.651347	0.642415	0.625925	0.688445	0.362938	0.434693	0.298229	0.281926	0.121642	0.161833	0.433247	0.384582	0.284189	0.510817
NewGene_4264	mediumpurple	2.26493	2.04865	1.2496	0.089002	0.540521	0.788907	0.042574	0.352988	0.210365	0	0.04759	0	0.147689	0.168577	0.04417	0.481445	1.88048	0.456671	0.080952	0.057146	0	0.330653	0.111469	0.113276	0.34577	0	1.27817	0.233337	0	1.44226
NewGene_4266	mediumpurple	2.12087	1.0293	0.868929	1.57947	0.783363	1.28301	0.393582	0.612688	0.457216	0.175401	0.121593	0.154161	0.096861	0	0.146757	2.69946	1.15178	2.412	0.84139	1.47832	1.22255	0.807722	0.719135	0.435338	0.281258	0.15276	0.287413	0.24378	0.092482	0.362484
gene-LOC106336218	mediumpurple	3.78811	3.44597	2.58052	0.790492	1.96586	1.64524	2.27762	1.91077	1.9183	0.357958	0.469636	0.927468	0.472399	0.385572	0.373366	2.68102	3.31478	3.43635	0.892199	0.561694	1.05936	1.02839	1.23162	1.33308	0.818896	0.107329	0.736839	0.562433	0.989448	1.47609
gene-LOC106294151	mediumpurple	0.552894	0.227705	0.188154	0.817389	0.175005	0.457564	0	0.853269	0.192356	0.09804	0	0	0	0.063769	0.057665	0.696109	0.485842	1.13568	0.094182	0.218182	0.071548	0.264422	0.5442	0.146937	0.134593	0.120227	0	0.053667	0.044565	0
gene-LOC106327208	mediumpurple	44.6345	40.0823	46.1512	19.8054	21.6798	18.3695	17.367	32.7677	21.6238	9.82369	9.53843	13.3833	7.39706	10.3771	16.7323	39.871	43.4773	34.6874	17.4564	14.2735	17.5468	12.8413	12.2795	21.7878	18.8772	6.3075	22.0899	21.2131	19.8529	26.1013
gene-LOC106340900	mediumpurple	3.37184	1.56137	2.43992	1.25025	1.87865	1.38536	2.21676	1.3166	0.883996	0.473428	0.725221	0.739414	1.14063	0.484068	0.606502	2.43338	2.13715	3.75895	0.841003	1.08218	0.703128	0.43502	0.578221	0.837905	0.268986	0.204812	0.851704	0.583742	0.638159	0.436291
gene-LOC106304751	mediumpurple	1.90453	1.34975	1.12643	0	0.117765	0.209201	0	0.426491	0.689595	0.088588	0.235776	0	0	0	0.154169	0.323632	0.391962	0.572777	0.394653	0.278381	0.466565	0.463509	0	0.202489	0.073262	0	0.180786	0	0.145038	0
gene-LOC106331881	mediumpurple	2.04596	2.27427	1.85396	0.701322	1.15679	0.859627	1.73395	0.847343	0.743627	0.715725	2.12141	1.35021	0.142661	1.00573	2.40539	3.5373	2.06469	2.46197	0.282078	0.505711	0.111534	2.17997	2.26296	1.60933	0.109527	0.235836	0.365215	1.01756	0.510049	1.17571
gene-LOC106306448	mediumpurple	16.845	17.4772	18.0755	7.77278	5.42645	8.7804	2.09329	6.18289	5.17275	2.62448	2.50145	2.96991	14.4499	8.55615	4.29365	14.251	14.3002	11.3805	5.83991	11.1017	9.37347	3.02493	5.32909	6.0842	3.96496	2.5786	3.21482	5.78847	1.90904	2.90924
gene-LOC106293278	mediumpurple	3.64731	2.94111	2.73709	0.756702	1.17327	0.946682	0	0.96336	0.301177	0.173898	0.110364	0.051585	0	0.235683	0	1.3763	2.0824	1.01716	0.771924	0.362908	0.896982	0.158105	0.083807	0.529327	1.00452	0.27089	0.524987	0.169087	0	0.082322
gene-LOC106343288	mediumpurple	0.401506	0.306586	0.461992	0.132208	0.202065	0.238136	0.281527	0.313537	0.553466	0.074976	0.135251	0.015347	0.264447	0.141963	0.072915	0.194777	0.337611	0.441077	0.058147	0.165178	0.142679	0.131787	0.307888	0.326464	0.126551	0.034828	0.246448	0.23221	0.170357	0.141349
NewGene_6244	mediumpurple	0.994778	0.7833	1.24066	0.25228	0.360765	0.191303	0.352272	0.633093	0.922688	0.132414	0.101377	0.404918	0.11655	0.652804	0.168087	0.952709	0.761194	0.649377	0.323769	0.251677	0.351898	0.57654	0.784014	0.997428	0.393166	0.082799	0.618283	0.546856	0.291684	0.303703
gene-LOC106334105	mediumpurple	0.658719	0.428688	0.252727	0.26579	0.141443	0.234526	0	0.409409	0.082151	0	0	0	0	0	0	0.610008	0.342795	0.47638	0.214722	0.07827	0.07592	0.126457	0	0	0	0	0	0	0	0
gene-LOC106334101	mediumpurple	0.449177	0.46447	0.78338	0.238548	0.299309	0.282981	0.132436	0.274397	0.094466	0.344097	0.164557	0.133495	0	0	0	0.412713	0.863695	0.247107	0	0.330858	0.120081	0	0.067432	0.143433	0.478924	0.148922	0.471618	0	0	0.075734
NewGene_15325	mediumpurple	13.9898	11.8436	28.6154	1.12026	1.62315	1.94927	0.117252	0.961922	1.07984	0.075133	0.070456	0.037209	0	0.17683	0.154873	1.7281	7.2372	4.1833	2.07127	4.01196	1.0022	0	0.657324	0.739315	0.117693	1.33042	0.205074	0.192641	0.042646	0.14141
gene-LOC106334558	mediumpurple	2.84713	2.43883	2.83431	0.884698	0.552537	1.24172	0.025144	0.285011	0.229456	0	0.039535	0	0.151988	0	0.151892	1.05479	1.87431	1.53833	0.676611	0.910915	0.582218	0.091403	0.585274	0.574423	0.154244	0.15702	0.206494	0.041693	0	0
gene-LOC106334559	mediumpurple	23.4879	11.835	10.165	12.5132	8.60691	12.9921	3.54016	6.31352	2.24188	1.41975	0.826581	1.17833	0.777439	0.870393	0.478816	20.1774	18.5988	26.3694	8.2463	11.089	7.91336	4.02578	9.92003	3.11333	9.99963	1.79831	2.88332	1.85731	0.575806	0.898516
gene-LOC106335765	mediumpurple	2.89349	3.68015	3.57036	0.125662	0.657177	0.466188	0	0	0.21584	0	0.061425	0	0.208347	0	0	1.44093	1.58615	1.13921	0	0.34108	0.30986	0.036503	0.071816	0.21026	0	0	0.139518	0	0	0.06158
gene-LOC106332547	mediumpurple	1.57385	2.9668	2.25473	0.319202	0.541775	0.488777	0.220594	0.399281	0.405271	0.214438	0.184941	0.093171	0.076039	0.15975	0.362216	1.65427	1.88261	1.16385	0.461741	0.319106	0.36017	0.247656	0.458383	0.474345	0.183581	0.095445	0.253226	0.429617	0.198453	0.563335
NewGene_15490	mediumpurple	2.61806	2.33996	4.02287	0.671943	0.704605	0.721348	0.814948	2.00036	1.66206	0.390597	0.659515	1.18124	0.671029	1.66256	0.808946	1.55998	2.22726	1.77129	0.922607	0.241363	0.617571	1.18492	0.997287	1.4135	1.00062	0.352885	1.45767	1.17155	1.41446	1.75155
NewGene_15491	mediumpurple	0.172579	0.290749	0.127705	0.333994	0.109478	0.236852	0.078513	0.06834	0.108657	0.097338	0.025669	0	0	0	0.038575	0.392841	0.215993	0.603235	0.114032	0.299377	0.223215	0.10384	0.115306	0.087275	0	0	0.023499	0.041365	0.041241	0.035168
NewGene_15499	mediumpurple	0.3403	0.240434	0.244124	0.308158	0.122144	0.367586	0	0.12921	0.082024	0.12973	0.033917	0.112463	0	0	0.063634	0.552221	0.485296	0.463357	0.218348	0.393383	0.343253	0.428726	0.27452	0.058932	0	0.068748	0.032954	0.153893	0.035812	0.007236
gene-LOC106301136	mediumpurple	0.168685	0.106376	2.60063	1.14181	0.929955	0.432067	0.105867	0.470028	0.669838	0.210232	0.387326	0.200636	0.418356	0.42265	0.156729	1.14781	2.83644	0.120433	0.490236	0.092381	0.271667	0.169805	0.507384	0.148873	0.490647	0.099505	0.557556	0.167181	0.236751	0.057638
gene-LOC106322702	mediumpurple	5.9185	4.92123	7.58547	3.54576	1.76592	5.16292	0.841212	2.55959	2.9098	0.547499	0.767105	0.524253	1.46405	2.36143	2.64445	7.05536	5.87903	8.67646	3.42054	6.883	1.99975	1.19407	2.66628	4.09234	0.720631	1.63605	1.69801	2.21205	0.820916	1.5263
NewGene_8790	mediumpurple	3.0042	1.91089	2.77026	1.80903	1.09715	1.98082	0.890965	0.664839	0.934403	0.199086	0.27007	0.304697	0.440637	0.348895	0.65221	2.16856	1.98593	3.03863	1.35087	2.03422	1.37892	1.0107	1.68295	1.3619	0.316016	0.440878	0.266077	0.734385	0.243306	0.770409
gene-LOC106319098	mediumpurple	0.864459	0.919439	0.928313	0.193688	0.269394	0.24069	0.437706	0.52082	0.222231	0.375804	0.172683	0.265403	0.137653	0.250117	0.293591	0.514672	0.694533	0.280075	0.378075	0.254356	0.290306	0.399122	0.461554	0.537516	0.187276	0.121442	0.477615	0.408045	0.212405	0.3675
gene-LOC106338354	mediumpurple	2.25302	2.51062	2.16146	2.33079	0.732378	2.6197	0.59227	1.07426	0.693114	0.30095	0.281643	0.261513	0.115305	0.449458	0.479713	2.10863	2.52524	2.99349	1.90568	2.12208	1.64796	0.945552	1.78617	1.14213	0.220299	0.360641	0.52056	0.630585	0.148124	0.514418
NewGene_16876	mediumpurple	0.976736	2.41755	2.0216	0.189683	0.476668	0.158272	0.29427	0.442466	0.157396	0.27879	0.195134	0.663156	0.061126	0.274161	0.412458	2.27499	1.03802	1.74165	0.20198	0.161254	0.241855	0.401389	0.366395	0.170749	0	0.031801	0.18737	0.567506	0.815039	0.451322
gene-LOC106318943	mediumpurple	3.35785	1.32694	1.40278	0.142453	0.099062	0.07459	0	0.675932	0.706532	0.212588	0.111233	0.202513	0.371515	0.491	0.460072	1.1071	1.91947	1.13406	0.090775	0.176851	0.183776	0.212467	0.360091	0.46367	0.141462	0.166913	0.437526	0.348229	0.113828	0.393118
NewGene_12774	mediumpurple	0.411023	0.335983	0.515883	0.227591	0.282749	0.107754	0.124887	0.068127	0.133511	0.150114	0	0.14755	0.138252	0	0.139032	0.448529	0.246968	0.2415	0.088224	0.261807	0.06798	0.174909	0.156403	0.10491	0.156244	0.196258	0	0.12964	0.069757	0
NewGene_12778	mediumpurple	2.24037	0.416426	0.610907	1.55867	0.693233	1.37822	0.277193	0.642258	1.01579	0.143148	0.088353	0.192644	0.459188	0.136958	0	0.903695	2.0348	2.14337	1.15081	1.5835	1.1325	1.27936	0.927867	0.167215	0.315751	0.302093	0.133923	0.127802	0.43446	0
gene-LOC106294167	mediumpurple	0.711748	0.808269	1.56434	0.038538	0.064693	0.039042	0	0.038192	0.034006	0	0.171342	0	0	0	0.158068	0.365765	0.681596	0.533324	0.126442	0.24659	0.162472	0.033503	0	0.199225	0.03048	0.054083	0.029548	0.108681	0.105106	0.103725
gene-LOC106294001	mediumpurple	2.09968	2.1189	2.90882	0.583427	0.744136	1.33898	0.211032	0.388457	0.198199	0	0.083445	0.10732	0.098941	0.049851	0.223258	2.53774	2.4002	3.20808	1.18842	1.3231	0.664828	0.147993	0.869476	0.237576	0.309745	0.130071	0.441657	0.177401	0.16328	0.142999
NewGene_15864	mediumpurple	0.723672	0.604242	1.10885	0	0.289305	0.113341	0.085125	0.254058	0.097628	0.150865	0.061821	0.095255	0.08817	0	0.174322	0.145411	1.25683	0.440315	0.160906	0.125165	0.322758	0.124547	0.159543	0.559934	0.372351	0.116976	0.355055	0.296869	0	0.200801
NewGene_10306	mediumpurple	0.694665	0.408742	0.269078	0.310687	0.219401	0	0.266672	0.311944	0.119838	0.11056	0	0.12347	0	0	0	0.546251	0.163798	0.329748	0.337288	0.232042	0	0.059936	0.219537	0.210766	0.039725	0.123336	0	0.070002	0	0
gene-LOC106313944	mediumpurple	37.1097	37.442	47.4915	9.59302	9.55527	10.4387	4.67993	12.9975	11.7721	3.31292	5.30551	4.16169	2.72817	3.71432	4.23403	14.9241	25.189	18.1562	9.10714	6.23646	10.3414	5.17443	13.5768	11.5824	15.0719	3.18146	18.3647	4.54565	9.40948	7.17027
gene-LOC106316714	mediumpurple	0.312163	0.10259	0.279055	0.301639	0.182443	0.258411	0	0.092251	0.268704	0	0	0	0	0	0	0.703366	0.480143	0.681941	0.105509	0.325368	0.072052	0	0.113168	0	0	0	0	0	0	0
gene-LOC106318971	mediumpurple	7.77401	6.88993	7.8746	1.71043	2.50824	1.86064	3.31227	3.77698	3.9302	0.924507	1.78957	1.11515	1.85969	2.14689	1.71693	4.96182	6.78801	6.22559	2.42109	2.33269	2.47635	3.01914	2.79432	3.37813	1.50372	0.838158	1.55265	2.35547	2.36688	3.87218
gene-LOC106318972	mediumpurple	58.1434	52.355	45.0899	7.32007	10.44	7.45962	25.959	20.0456	18.4303	11.8031	11.2052	17.3276	16.9333	19.4096	22.0022	40.3055	35.3784	37.1056	11.7264	7.7821	9.76259	22.0078	19.47	15.2631	8.78501	5.1743	9.92973	17.9878	18.3128	25.7083
gene-LOC106310718	mediumpurple	0.852403	0.540593	0.37756	0.788748	0	0.310787	0.083378	0.073032	0	0	0	0	0.152648	0	0.225785	0.460125	0.427081	0.224801	0.187697	0.140316	0	0.17958	0.242315	0.039916	0	0	0	0.091353	0.123341	0
gene-LOC106301672	mediumpurple	1.01328	1.02767	1.36194	0.301252	0.733241	0.307396	0.064561	1.0561	1.05438	0	0.027154	0.23209	0.037257	0.165451	0.035891	0.958398	1.59299	0.712763	0.267142	0.065693	0.191717	0.261957	0.107769	0.916872	0.550103	0.027442	0.525258	0.306383	0.132561	0.325479
gene-LOC106301274	mediumpurple	9.28819	12.2466	10.6246	2.40465	3.99717	2.60015	5.14292	8.07722	7.46402	3.02805	2.84594	4.25922	1.98279	3.95462	5.19918	14.0166	13.1099	12.2341	2.80521	1.23911	2.12484	4.7437	5.74118	6.01897	4.5309	3.00697	5.49485	7.65715	3.446	6.77658
gene-LOC106310712	mediumpurple	0.145554	0.131161	0.195369	0	0	0	0.1568	0.219669	0.133146	0	0.035257	0.016632	0	0.149184	0.109948	0.716846	0.255443	0.551868	0	0	0	0.061824	0.220797	0.128887	0	0.02527	0.022244	0.088381	0.046293	0
gene-LOC106301277	mediumpurple	0.871951	2.05623	0.961486	0.996104	0.956718	0.993259	0.053536	0.799791	0.424765	0	0.1213	0.247163	0	0.056854	0.198099	0.424282	1.71712	0.82424	0.651872	0.342852	0.960587	0.093347	0.385808	0.331585	0.30532	0.074677	0.779904	0.119962	0.063694	0.421518
NewGene_16883	mediumpurple	0.292444	0.181405	0.519239	0	0.154129	0.108062	0.19766	0	0	0	0.118452	0	0.054386	0	0	0.115675	0.318698	0.499956	0.05687	0.232291	0.085529	0	0.124612	0.174902	0	0.052882	0.066894	0	0	0
gene-LOC106337016	mediumpurple	268.78	244.059	237.674	61.642	59.5504	53.7966	41.4935	35.2168	40.804	51.7312	70.178	65.8413	38.2154	51.2972	62.796	184.744	188.386	186.58	105.142	71.7679	67.2617	42.2294	37.8953	38.7611	39.023	26.1636	34.9541	74.4726	70.1284	79.9553
gene-LOC106319594	mediumpurple	20.1371	20.9302	22.3654	7.1998	9.09843	8.07157	0.49428	9.00001	9.3436	0.419614	0.419394	0.599601	1.10163	1.38346	1.11691	11.3441	40.537	13.6903	5.11032	3.1816	5.74382	2.33392	1.57322	10.7112	4.83665	0.362851	15.9723	2.15342	0.533701	6.40842
NewGene_5684	mediumpurple	0.606123	0.434346	0.567438	0.434007	0.542851	0.692776	0.116104	0.23501	0.157146	0	0	0	0.15714	0.104777	0.103377	0.804884	0.462971	1.30963	0.431218	0.598037	0.123217	0.08009	0.253709	0.408444	0.065371	0.294042	0.040872	0.087121	0	0.036035
gene-LOC106311393	mediumpurple	1.28094	1.3773	1.90573	1.18702	0.585427	0.618645	0	0.063709	0.321291	0.072925	0.272869	0	0	0	0	0.845766	0.878123	1.59576	0.502148	0.825398	0.776137	0	0.739765	0.1521	0.1312	0	0.174243	0.116785	0	0
gene-LOC106331316	mediumpurple	4.88819	4.27545	5.20896	4.39859	1.93889	5.26123	1.48486	2.51694	1.54872	0.868704	0.471914	0.206848	0.60258	0.21035	1.08313	4.75602	4.07334	6.44602	2.38185	3.66802	2.56536	1.64729	2.14756	1.50113	0.453491	1.45981	0.772713	0.866257	0.711525	0.563239
gene-LOC106321308	mediumpurple	0.739766	0.783664	0.888071	0.021082	0.031924	0.026481	0.090316	0.037935	0.047499	0	0	0.062769	0	0	0	1.31922	0.471586	0.909627	0.028632	0.062552	0	0	0.060497	0.022727	0	0	0.076849	0	0.104422	0.075733
gene-LOC106293707	mediumpurple	1.23945	1.9234	3.24796	0.534887	1.14217	0.763305	0.494462	0.587898	0.591258	0.412085	0.267402	0.116484	0.526031	0.822322	0.707003	0.363477	1.85202	0.883828	1.86702	0.295012	1.20495	0.76465	1.24405	1.00006	0.488312	0.54013	1.06833	0.230528	0.390516	0.284338
gene-LOC106329153	mediumpurple	1375.4	1468.64	1218.98	190.16	199.402	307.481	11.4079	50.9323	76.3835	3.53445	20.2031	22.403	4.50157	3.54493	1.71191	1177.44	1045.75	886.656	164.829	296.804	221.678	17.9159	69.6524	59.1475	75.2337	20.7282	82.6234	7.72153	9.05608	17.2049
gene-LOC106292257	mediumpurple	0.420239	0.216222	0.858196	0.60019	0.357928	0.24982	0.167279	0.062044	0.095839	0.237771	0.031614	0.116484	0.07649	0.093977	0.112492	0.6434	0.569259	0.529263	0.359807	0.414078	0.433726	0.389784	0.096169	0.297079	0.255331	0.08027	0.23721	0.167505	0	0.282357
gene-LOC106297019	mediumpurple	0.037931	0.176697	1.52869	0.591445	0.227783	0.068901	0.020528	0.477996	0.4602	0.047364	0.090427	0	0.192275	0.064497	0.234613	0.958356	2.21625	0.078061	0.183833	0	0.107394	0.047485	0.133481	0.13218	0.194869	0	0.156261	0	0.091153	0
NewGene_12439	mediumpurple	7.78282	5.5967	6.77648	2.71355	2.7046	2.84707	0.369006	1.21101	0.508581	0	0.114804	0	0.198511	0.2442	0.475154	7.03589	6.05665	7.77752	1.85714	1.73944	1.11488	0.469498	0.651322	0.980821	0.211224	0.496606	0.681133	0.210006	0.208399	0.502718
NewGene_12436	mediumpurple	0.164597	0.280628	0.279576	0	0	0.243149	0.180497	0.230005	0.319237	0	0	0.078776	0	0.082844	0.147612	0.174471	0.213699	0.135787	0.057185	0	0.140535	0	0	0.224908	0.170419	0	0	0	0	0.158262
gene-LOC106311977	mediumpurple	33.5099	42.5496	46.3461	23.4824	22.6926	28.5724	9.84765	38.6732	28.1537	6.4805	5.96666	13.7221	3.55916	5.57157	4.35757	22.9214	42.3277	20.2274	18.8476	14.8775	25.7792	12.2418	19.2742	33.8623	28.6385	7.2391	30.5213	8.10082	4.20498	10.0918
NewGene_6652	mediumpurple	0.206425	0	0.311949	0	0	0.783642	0	0	0	0	0	0	0	0	0	0.45292	0.434949	0.797709	0	0	0	0	0.10324	0	0	0	0	0	0.154519	0
gene-LOC106329483	mediumpurple	12.8917	19.7086	32.5372	8.42989	6.99869	11.1692	9.40706	12.0502	6.85904	5.46656	4.4452	4.67648	1.2983	1.30027	1.62952	21.5205	19.4543	23.6532	5.04493	9.52057	5.29792	6.19597	4.91714	10.2647	0.97498	3.40601	3.934	6.93389	4.31566	9.05643
gene-LOC106299859	mediumpurple	0.208844	0.167305	0.190628	0.166418	0.184678	0.117873	0.152742	0.183839	0.219321	0.108968	0.021482	0	0	0	0	0.225657	0.224001	0.2958	0.017585	0.056843	0.069653	0	0.055268	0.121695	0.058349	0.022273	0.07109	0.124222	0	0.167653
gene-LOC106335566	mediumpurple	0.500592	1.18519	0.728782	0	0	0	0.387086	0.562283	0.144501	0.080302	0	0.45841	0	0	0.074667	0.238256	0.426556	0.433156	0	0	0	0.186489	0.173101	0.824781	0.104254	0	0.129665	0.432401	0.039681	0.322596
gene-LOC106335567	mediumpurple	0.230621	0.474833	0.507149	0	0	0	0.126175	0.215491	0	0.066686	0	0.348463	0	0.105167	0.129646	0.335386	0.251555	0.232655	0	0	0	0.070595	0.048768	0.30278	0	0	0.115098	0.079847	0	0.101252
gene-LOC106328352	mediumpurple	4.39919	7.19279	5.79751	2.2442	1.96083	2.22621	5.69439	4.92074	4.30614	1.53126	0.859909	1.57009	1.63949	1.88365	1.76166	3.32309	5.09657	3.57618	2.08512	1.77931	1.35169	1.96106	2.70314	3.49449	1.8744	1.03701	2.24404	2.21721	1.98694	3.76444
gene-LOC106296054	mediumpurple	0.289553	0.315287	0.413796	0.185876	0	0.1696	0.058321	0.150893	0	0.017677	0.020616	0.013942	0	0	0	0.521205	0.501055	0.517617	0.081741	0.208785	0.09696	0.061497	0.054386	0.041049	0.056096	0.031964	0.071637	0.0576	0	0.018472
gene-LOC106325939	mediumpurple	0.151325	0.322939	0.28353	0.030941	0.030511	0.032614	0.026507	0.110192	0.097744	0	0	0	0	0	0	0.745702	0.464727	0.525762	0.067178	0.029769	0.032904	0	0.089074	0.045833	0.064937	0	0.092499	0	0	0.072979
gene-LOC106318658	mediumpurple	14.6978	14.981	12.2448	3.21368	2.33355	3.63357	1.6976	3.00608	3.08218	1.21684	2.65212	1.11665	2.84336	2.21101	1.70608	11.3756	10.5441	8.19586	3.3585	2.94284	2.51114	2.00348	3.12469	2.6759	1.74631	1.92979	2.06082	1.9287	2.09572	2.27402
gene-LOC106325168	mediumpurple	6.81117	6.28992	4.12697	3.48316	3.25768	1.40354	4.43396	6.04228	3.62561	1.23105	1.52992	1.0711	1.61642	1.75591	1.10505	12.5439	4.74706	7.34134	1.48762	1.83477	1.79706	4.10904	6.35996	5.88079	0.833295	0.905157	1.97246	1.52856	0.462927	1.06708
gene-LOC106305369	mediumpurple	0.423225	0.530138	0.660406	0.164248	0.287204	0.316304	0.05235	0.21616	0.145615	0.017585	0.071678	0	0.14863	0.035399	0.041024	0.71203	0.74556	0.770211	0.297678	0.31148	0.172574	0.070845	0.194372	0.081938	0.086436	0.025314	0.074327	0.023369	0.02641	0.012796
gene-LOC106307217	mediumpurple	15.8171	18.3113	15.2408	2.61228	3.27031	1.91678	6.08038	6.09852	5.23442	4.93663	4.43976	6.85778	2.47067	3.184	4.51962	12.8277	14.6303	12.2703	3.19089	2.52231	2.88965	6.17583	4.80597	4.32525	5.23294	3.67288	5.43435	5.096	4.81343	8.04843
NewGene_9516	mediumpurple	2.48434	2.99676	5.33755	1.32874	1.77057	1.79236	0.539403	0.865873	1.21543	0.595801	0.483119	0.316686	1.08509	0.789387	0.395256	1.44756	1.99016	1.35811	1.86705	1.67889	1.38032	0.18842	0.508642	0.888277	0.391844	0.275345	1.18392	0.066963	0.395622	0.104248
gene-LOC106304545	mediumpurple	0.074928	0.209478	1.31059	0.474196	0.626364	0.329318	0.29631	0.284779	0.247812	0.075123	0.068134	0	0	0.071853	0	0.563535	3.69419	0.510035	0.728737	0.414984	0.613524	0.391544	0.367659	0.459888	0.198239	0.068624	0.215371	0.040266	0	0
gene-LOC106304546	mediumpurple	4.7328	2.02274	6.82637	0.76911	0.475382	0.520671	0	0.256864	0.152205	0	0.026083	0	0.119427	0	0.138718	1.53196	3.97733	1.98406	0.773377	0.539826	0.99515	0.043735	0.323955	0.631872	0.302133	0.08278	0.317059	0.050912	0.072403	0.163858
gene-LOC106321423	mediumpurple	0.380254	0.776917	1.05359	0.258189	0.336057	0.378389	0.078805	0.111424	0.050865	0.035704	0.067306	0.154297	0.035935	0.036846	0	0.43325	0.509331	0.331454	0.228605	0.324288	0.364881	0.053071	0.121619	0.230503	0.066169	0.039677	0.147326	0.089008	0.026605	0.163366
NewGene_11815	mediumpurple	1.18422	0.72167	0.833468	0.21126	0.424279	0.605107	0.115586	0.174111	0.119867	0.085723	0.091608	0	0	0.073314	0.127018	0.524856	0.880521	1.28463	0.341432	0.44311	0.153514	0.0804	0.362954	0.369824	0.12701	0.027919	0.081741	0.243733	0.04806	0.1343
NewGene_11816	mediumpurple	0.449834	0.246423	0.321386	0.154662	0.148014	0.360423	0.091164	0.088095	0.132511	0	0	0	0	0	0	0.469176	0.595645	0.778828	0	0.350037	0.204839	0	0	0.10512	0	0	0	0	0	0.071912
NewGene_3162	mediumpurple	0.940039	0.657128	1.45725	0.510049	0	0.199341	0.35869	0.278243	0.284687	0.12833	0.474824	0.466736	0	0.374079	0.311759	0.837386	0.911276	1.13217	0.49998	0.472035	0.878326	0.860122	0.40445	0.544554	0.422237	0.184222	0.242927	0.757225	0.14391	0.59625
NewGene_9324	mediumpurple	7.52966	5.41764	7.4327	2.68513	1.87456	3.11041	0.463042	1.83455	0.840973	0	0.079956	0.138022	0.293012	0.166592	0.628109	12.5031	8.64537	11.7824	0.899744	1.50353	1.22005	0.254169	0.828685	0.144467	0.244765	0.13895	0.186595	0	0	0.095643
gene-LOC106312614	mediumpurple	10.6955	5.28146	9.31732	0.601788	0.318403	0.591751	2.58405	6.32695	8.46753	1.52101	0.943462	1.25844	0.402427	0.745114	0.982526	8.01087	5.12296	6.79693	0.80381	0.703807	0.730787	4.60034	4.30819	5.59524	2.46914	1.57705	3.44546	2.1473	0.896999	6.16617
gene-LOC106344662	mediumpurple	4.29978	1.58496	1.75563	0.903364	0.560814	1.13951	0.142323	0.646176	0.079271	0.075876	0.098086	0.146857	0.148231	0	0	2.94934	2.89946	4.05118	0.602419	1.05127	0.59397	0.119598	0.36541	0.39835	0.116117	0.197402	0.07791	0.14288	0	0.151223
gene-LOC106308100	mediumpurple	24.8545	16.6061	19.0876	0.587189	0.70126	2.14709	0.936725	6.85684	6.51464	0.149104	0.209979	0.238299	0.231611	0.731971	0.629706	5.73658	8.28561	4.66459	0.997181	0.634324	0.472976	2.31239	1.85508	6.20586	1.76996	0.406186	1.77682	2.75543	0.894169	2.48283
gene-LOC106299651	mediumpurple	0.982886	1.07546	2.77317	1.1367	1.94148	0.337404	0.32398	1.33	2.07578	0.150596	1.0232	0.198434	1.10406	0.410181	0.592777	1.28967	3.62181	0.367722	0.752023	0.084077	0.490063	0.230453	0.771478	1.01121	0.65922	0.350699	0.445248	0.829991	0.833334	0.437062
gene-LOC106316861	mediumpurple	1.32094	0.463292	0.860089	0.920328	0.130396	0.323595	0.063469	0.11679	0.078433	0.029079	0.262248	0.046562	0	0	0	1.16305	1.98806	2.12245	1.07592	0.672607	1.32418	0.62712	0.297863	0.338938	0	0	0	0.045249	0	0
gene-LOC106316868	mediumpurple	1.78372	1.04458	2.5167	0.195139	0	0.122936	0.051769	0.143	0	0.261178	0.059218	0.106221	0.075834	0.077837	0.143728	1.03461	2.41078	0.568628	0	0	0	0.200017	0	0.114523	0.047596	0	0.139135	0.321819	0	0.068006
gene-LOC106301303	mediumpurple	22.3929	19.3827	23.4012	8.72225	7.94297	10.311	1.7975	7.34736	6.18323	1.82064	2.29603	3.83417	3.10593	1.61766	1.39063	16.4254	22.1591	14.6922	5.96008	5.80849	6.72108	2.36351	3.87109	6.23435	8.01041	1.66073	9.17499	5.06455	1.70992	3.63545
gene-LOC106310082	mediumpurple	42.4197	41.8714	43.6027	7.68845	6.30141	8.11338	23.5822	28.1368	25.6839	28.3301	17.2801	18.8116	11.673	13.8122	17.2671	55.3927	38.3281	41.4277	11.4703	9.07785	10.1192	34.736	24.4739	21.4988	10.5692	10.3948	13.4646	27.1037	45.3024	26.911
gene-LOC106310088	mediumpurple	50.6887	65.1581	46.598	9.39496	10.035	16.8941	1.89332	3.21251	3.33977	4.91271	2.78723	2.12504	1.67301	1.25971	0.768046	39.7895	30.2866	25.6284	11.6387	10.9904	5.45207	2.349	2.21417	2.66606	0.940089	0.781999	1.68205	0.890295	0.633522	0.836376
NewGene_2010	mediumpurple	0.405171	0.336563	0.262479	0.127876	0	0	0.217643	0	0.310237	0.428915	0	0.069858	0	0.166794	0	0.244825	0.214512	0.30584	0	0.072977	0.367437	0.247935	0.190037	0.082133	0	0	0	0.36423	0	0
gene-LOC106295819	mediumpurple	4.13043	1.85661	1.58319	0.097673	0.136038	0	0.155642	0.261384	0.32394	0.222403	0.192274	0.074204	0.115287	0.314875	0.241841	2.0916	2.21217	0.964166	0.049704	0	0.170932	0.110933	0.225161	0.363806	0.15635	0	0.259945	0.225944	0.224421	0.264684
gene-LOC106296391	mediumpurple	86.024	79.267	94.8047	20.2663	20.9333	22.3078	22.6605	98.1199	71.2888	19.1452	29.1144	71.6206	9.37811	17.1189	24.9244	79.9194	87.9109	68.6301	14.4159	15.8182	18.0803	30.674	38.4515	66.9253	68.5709	17.086	74.4284	37.7275	6.50389	42.2113
gene-LOC106335516	mediumpurple	335.002	251.575	355.24	138.92	150.195	122.352	68.649	65.4105	60.1402	88.2975	84.7644	85.6242	85.2596	90.6405	103.688	150.944	154.412	126.231	141.024	124.887	128.086	66.6495	60.7574	73.6782	64.4049	69.4457	62.4895	100.424	83.8121	78.6164
NewGene_3822	mediumpurple	0.364928	0.188194	0.408032	0.142605	0.12319	0.076406	0.105191	0.138357	0.250194	0.041275	0.056799	0.129271	0	0.061248	0.256469	0.302187	0.299575	0.697734	0.144133	0.159667	0.12605	0.18117	0.283046	0.04136	0	0.294574	0	0.143673	0.08423	0.042018
gene-LOC106292480	mediumpurple	1.36558	0.871123	1.08631	0.708924	0.820689	0.601963	2.26425	1.19186	0.97804	1.27444	1.11631	0.683619	0.291994	0.510409	0.700376	2.70169	1.59852	1.94148	0.579134	0.415143	0.870176	0.762035	0.43788	0.556156	0.876775	0.774463	0.388415	0.509257	0.791406	0.69687
NewGene_14678	mediumpurple	0.660375	1.12959	1.11902	0.426541	0.292553	0.426204	0.027981	0	0.298122	0.138643	0	0	0	0	0	1.77754	1.24228	0.939839	0.235442	0	0.585639	0.283831	0.14259	0.055042	0.1175	0	0.130925	0	0	0
gene-LOC106333915	mediumpurple	4.96585	3.20645	3.25956	1.72191	1.09859	1.92746	0.735355	0.720105	0.684602	0.292381	0.157136	0.261955	0.571673	0.67197	1.43032	5.05358	4.17019	5.59196	1.52307	1.57817	1.48379	0.585449	0.789958	1.01993	0.211235	0.379645	0.388006	0.413761	0.6474	0.219356
gene-LOC106318347	mediumpurple	0.606734	1.42209	1.19572	1.10285	0.901438	0.454239	0.301799	1.18883	1.03522	0.288006	0.191743	0.343346	0.297196	0.224077	0.076603	0.749252	1.29717	0.542623	0.261789	0.231066	0.539321	0.122174	0.178568	0.495837	0.496092	0.081031	0.685557	0.303676	0.328292	0.651448
gene-LOC106313046	mediumpurple	0.439865	8.93515	6.05565	0.444328	0.91655	1.47216	0.431007	0.574711	0.443992	0.201364	0.062745	0.191333	0.138882	0.389278	0	13.5067	2.06277	2.22524	2.91756	3.55476	4.01442	0.928942	0.763636	1.28834	0.619344	0.608668	0.199866	0.128167	0.174742	0.2432
gene-LOC106329214	mediumpurple	24.924	9.559	8.75127	0.183244	0.318977	0.242175	0.220471	4.00058	1.64872	0.116105	0.03146	0	0.695917	0.568958	0.217482	8.71256	21.6152	6.43066	0.065556	0	0	0.215209	0.468554	0.68998	0.541208	0.037394	0.437968	4.77394	3.36039	0
gene-LOC106321973	mediumpurple	15.5882	13.7382	11.7406	3.7687	0.181261	4.40916	6.22809	13.3251	12.0287	0.499032	7.17154	3.49068	4.14974	5.41808	5.43173	18.832	13.1521	13.4624	1.3911	3.85995	3.76988	5.22124	0.513622	9.44762	8.17851	0.818345	6.85455	0.62366	3.11509	13.464
gene-LOC106319121	mediumpurple	27.2631	18.4924	19.0658	4.06869	1.95093	6.51075	1.26866	3.48692	1.78256	0.436096	0.417637	0.483513	0.451525	1.0801	0.823215	60.0762	35.511	59.8441	1.12944	3.20123	1.56453	0.439089	1.73834	1.55728	0.266551	0.621672	0.412162	0.6081	0.319911	0.629522
gene-LOC106333273	mediumpurple	5.17401	3.27468	1.25298	2.52075	1.84285	2.33502	1.79883	1.82858	2.33675	1.30334	0.786321	1.02328	1.83259	0.797051	0.696159	3.61454	3.48065	5.13953	1.03043	2.38484	1.65704	2.66017	2.18555	1.67404	0.526736	0.485045	0.737581	1.53398	0.641554	0.674968
NewGene_6077	mediumpurple	0.575499	0.496743	0.823009	0.292821	0.27812	0.333426	0.142028	0.284956	0.394731	0.092263	0.028612	0.051058	0.055581	0	0.118707	0.620751	0.624702	0.688969	0.141761	0.23245	0.260964	0.239824	0.342875	0.206814	0	0.028955	0.23347	0.133733	0.022669	0.06859
NewGene_6076	mediumpurple	0.835767	0.360606	1.08281	0.28445	0.274057	0.33608	0.14042	0.279176	0.392531	0.096634	0.029966	0.053345	0.057821	0	0.036548	1.09906	0.632615	0.780764	0.311645	0.233005	0.261475	0.250181	0.334413	0.211431	0	0.03032	0.243651	0.150764	0.023744	0.06962
gene-LOC106337190	mediumpurple	3.49456	8.24739	3.78762	0.610036	1.15679	0.743716	1.77686	2.08374	2.50181	1.02465	0.969087	1.75422	2.03968	1.55218	1.87262	3.09816	3.50905	3.30728	0.802862	0.662743	0.657571	1.43524	1.68469	1.96907	1.59414	1.06914	3.00983	2.2603	3.5714	3.2379
gene-LOC106336579	mediumpurple	270.747	324.424	232.865	95.5797	98.8681	114.225	41.5634	89.9435	63.3704	3.17611	15.3345	6.60512	7.45913	10.1214	13.2832	198.325	265.927	138.715	63.4443	34.2357	83.9964	11.2834	17.1092	53.878	29.2181	4.04861	58.5249	16.9936	8.21757	21.826
gene-LOC106318831	mediumpurple	11.5834	12.7328	11.7833	2.00845	1.80811	1.87108	7.22875	6.57582	9.79837	10.09	7.79251	8.65328	4.51747	4.94218	5.55902	17.4683	13.218	11.7031	1.75442	1.36552	1.02901	7.06463	6.7209	5.03556	7.51138	4.25474	4.94615	6.23055	6.37278	5.87875
gene-LOC106318832	mediumpurple	118.783	164.833	171.325	87.0063	86.3017	121.21	19.478	82.2951	51.4017	30.9773	52.8771	91.9277	30.3193	31.9065	36.6004	171.833	265.891	204.539	92.9091	91.72	97.5276	35.8701	36.2281	76.0864	95.8331	38.602	105.007	50.249	9.19301	48.4674
gene-LOC106318837	mediumpurple	1.07141	1.05078	0.98308	0.242187	0.456479	0.319379	0.298858	1.05567	0.899747	0.143802	0.168116	0.576831	0.272357	0.216366	0.090681	0.816487	1.35138	0.766017	0.356788	0.219588	0.372938	0.384773	0.6543	0.645533	1.18328	0.214685	0.986867	0.307668	0.286699	0.524429
gene-LOC106318839	mediumpurple	651.709	454.76	455.627	149.753	171.487	112.084	80.26	80.0087	81.2988	157.724	176.609	167.547	130.32	126.66	173.535	339.463	311.291	301.367	202.886	154.035	147.466	59.3902	57.3779	62.9372	112.096	87.4535	102.229	145.442	159.94	163.353
gene-LOC106296983	mediumpurple	60.6595	62.56	64.4224	14.4432	16.0964	13.1772	11.8223	10.7329	9.01204	8.54724	5.53348	10.6712	5.38401	10.8187	24.2147	16.0496	31.5074	19.1278	14.3548	10.0208	10.9249	16.9258	9.93667	11.1208	7.11164	5.47375	9.50589	14.9782	18.7184	17.8462
gene-LOC106337223	mediumpurple	2.22376	1.00712	1.41652	0.610753	0.27149	0.586612	0.618424	0.824081	0.594189	0	0.206776	0.082649	0.592264	0.291363	0.400721	1.19044	1.31456	1.52228	0.194109	0.298042	0.143395	0.360662	0.269266	0.399026	0.411389	0	0.444204	0	0.480662	1.03753
gene-LOC106337221	mediumpurple	0.850687	0.44637	0.771235	0.160009	0.09083	0.126023	0.529692	0.311599	0.330806	0.18935	0.409444	0.168564	0.074859	0.162971	0.108224	1.05722	1.31294	1.13057	0.084757	0.116762	0.03047	0.332776	0.596774	0.18206	0.133103	0.1007	0.135799	0.213399	0.39798	0.162578
gene-LOC106337220	mediumpurple	8.08271	6.5275	4.77253	2.84957	2.15461	2.94413	3.05896	2.3765	2.28202	1.59995	2.56315	3.38772	1.03915	3.56695	6.18757	8.36087	7.53534	11.0825	1.48088	2.61363	1.50587	2.89707	3.55818	3.1765	0.78669	0.601735	1.38667	5.26793	10.0227	5.80402
gene-LOC106327986	mediumpurple	7.46232	15.8525	8.85317	4.25478	3.32879	3.64084	1.8917	6.41826	6.59055	1.22159	1.63844	3.23569	0.941517	2.37228	1.72576	9.46875	11.6576	7.43769	2.33526	0.985886	3.64204	2.22198	3.009	4.85653	5.46387	0.904408	6.6497	3.84361	2.62971	3.69954
gene-LOC106296674	mediumpurple	5.34738	5.4303	6.42126	4.55218	4.37211	4.94024	0.720131	2.45513	1.99254	0.639632	1.01627	1.25613	0.657764	0.719813	0.708173	5.02724	7.44067	4.33124	2.88627	2.92484	4.12948	1.18775	1.03871	1.86829	2.49714	1.02618	3.62588	3.2963	0.654207	2.55501
gene-LOC106334550	mediumpurple	93.4519	103.818	103.434	25.8199	26.2664	26.3181	21.8531	45.3649	29.8831	18.1993	21.1488	34.5844	29.6703	31.5232	34.9096	103.121	124.491	89.3151	20.4027	17.482	21.4207	14.1436	16.3953	25.6191	31.4919	14.8171	32.7306	33.0572	15.45	25.1578
gene-LOC106311583	mediumpurple	11.4616	12.4825	13.9328	6.62925	4.35162	7.43971	2.12107	4.71818	3.99591	1.35156	2.56479	1.83209	4.30458	4.01053	2.57004	15.0026	14.059	17.0237	9.24729	10.6313	9.871	3.0258	3.86558	4.42283	4.25402	2.9064	5.85509	3.33821	2.04863	3.65956
gene-LOC106329724	mediumpurple	2.97851	1.86281	2.38743	1.27637	0.426345	1.20083	0.178673	0.297131	0.208923	0.112807	0.074743	0.089691	0	0	0.043642	3.27185	2.5414	4.18818	0.280797	0.869598	0.209968	0.553458	0.642887	0.263916	0.091617	0.185271	0.134779	0.525525	0.107649	0.253781
gene-LOC106329723	mediumpurple	3.68474	1.57184	2.51543	2.00861	1.15789	2.33929	0.932335	0.843107	0.649391	0.733975	0.346849	0.20961	0.12501	0.151731	0.15608	2.05035	2.35446	3.64238	0.863533	1.67971	0.892514	0.608725	1.0662	0.469014	0.359844	0.423353	0.535463	0.381547	0.233114	0.489002
gene-LOC106312587	mediumpurple	3.27285	3.06282	2.74235	0.753198	1.02249	1.18143	0.794666	4.84532	3.28854	0.454038	0.19814	0.190255	0.334018	0.55736	0.179916	2.42845	5.66873	2.44446	0.836147	0.487385	0.707735	1.1391	1.52081	3.17878	2.76088	1.29244	3.20677	2.896	0.348677	1.72477
gene-LOC106293911	mediumpurple	1.16017	0.797652	0.833898	0.448303	0.133697	0.568057	0.10088	0.265704	0.02411	0	0.109826	0.035471	0.067892	0.067551	0	1.54088	0.879995	1.52815	0.440617	0.408735	0.376974	0.182749	0.124075	0.103011	0.10311	0.050103	0.060586	0.046227	0.048576	0.111414
gene-LOC106332483	mediumpurple	12.1036	7.24609	8.91694	6.65151	6.92797	6.74579	3.08282	7.48074	4.33111	0.732643	0.940183	0.411953	2.55686	2.13605	0.990687	8.93114	9.91056	10.8043	5.3133	5.68569	6.33983	2.59558	3.86685	5.12616	2.00431	1.58533	2.62971	1.67592	1.40069	1.83129
NewGene_4343	mediumpurple	0.797959	0.248658	0.301426	0	0.042249	0.044474	0.108235	0.090958	0.107428	0	0.05267	0	0	0.227609	0.178454	0.364629	0.219181	0.181362	0	0	0	0.129393	0.132631	0.305092	0	0	0	0.117355	0.118319	0.140887
gene-LOC106335687	mediumpurple	74.0945	70.3086	74.8799	23.4084	19.4182	21.3951	19.0753	21.4272	21.5593	17.2884	20.9254	23.9814	13.3204	21.4507	35.4118	55.968	60.2732	59.8933	21.116	18.9676	17.5101	23.5882	21.1157	22.1395	20.7703	18.512	24.2573	34.8378	21.1921	39.457
gene-LOC106312053	mediumpurple	13.5272	13.435	14.8972	2.87625	2.89053	3.42643	2.28162	2.76245	3.51113	3.19412	3.90483	6.36871	2.58089	2.34314	1.70654	8.80172	12.1048	7.26237	3.53784	3.02975	3.59711	2.31955	3.44456	3.84003	6.56015	3.58627	6.46433	4.0785	1.94522	4.53906
gene-LOC106312800	mediumpurple	0.759669	0.662134	1.64214	0.604428	0.710222	0.148793	1.69618	0.97463	1.14529	0.559653	0.191588	0.297095	0.27911	0.217532	0.261533	1.0893	1.66681	0.254405	0.388818	0.074006	0.266986	0.295499	0.320153	0.405814	0.494833	0.049806	0.609166	0.087372	0.25676	0.39488
gene-LOC106320648	mediumpurple	2.01213	2.20957	1.39715	0.390677	0.386487	0.273106	0.173029	0.472528	0.492848	0	0	0	0	0	0	1.81	1.35441	1.4869	0.243783	0.044408	0.464077	0	0.169635	0.137695	0.144836	0	0.126881	0	0	0
gene-LOC106312805	mediumpurple	61.8668	54.5453	65.0342	17.6753	17.1276	17.4987	25.3307	33.2236	31.2337	13.8714	13.9679	19.3723	15.7079	17.826	14.0872	47.0085	49.8337	51.4972	22.1397	22.223	20.5327	25.1953	26.034	29.9633	29.978	17.7926	28.4978	18.7753	11.0615	19.3813
NewGene_8691	mediumpurple	1.38649	0.922745	0.32122	0	0	0	0	0	0.673122	0	0	0	0	0	0	0	0.423534	0	0.13155	0	0	0	0	0.303506	0.453637	0	0	0	0.134913	0
NewGene_9186	mediumpurple	0.049747	0.439769	0.31359	0.193872	0.072534	0.073788	0.124525	0	0.051779	0.110081	0	0.042682	0.128236	0	0.110247	0.21812	0.625757	0.403134	0.115485	0.186973	0.090462	0.090343	0.248317	0.182235	0	0.162592	0.063355	0.30227	0.146352	0.26948
gene-LOC106305532	mediumpurple	0.303674	0.145033	0.27639	0.0887	0.142791	0	0.209537	0.170583	0	0.169909	0.113995	0.303817	0	0	0.129207	0.654643	0.448278	0.335688	0	0	0	0	0	0	0.139085	0	0	0.151169	0.090864	0
NewGene_16236	mediumpurple	1.78222	1.22133	1.24449	1.12565	0.535421	0.694159	0.811239	0.112701	0.79539	0.633225	0.116307	0.498321	0.264301	0.612618	0.194158	1.93699	1.20722	1.96162	0.557117	0.757685	0.759016	0.994053	0.697314	1.32441	0.50235	0.646178	0.827685	0.663621	0.352803	0.950563
gene-LOC106307002	mediumpurple	185.926	135.784	140.721	38.6476	35.5069	30.1777	56.4928	68.6026	61.8416	45.9701	41.8737	51.2413	33.9334	33.3174	33.8927	103.332	102.785	104.058	29.1197	29.3466	29.3681	37.2897	45.7702	45.3358	54.3576	29.7484	56.1726	51.4736	34.0711	45.2046
gene-LOC106304661	mediumpurple	0.791079	0.705502	0.865019	0.39682	0.213036	0.434998	0.107392	0.435105	0.099859	0	0	0	0	0	0	0.95606	1.0811	0.568403	0.343608	0.210805	0.328599	0	0	0.127187	0	0	0.094624	0	0	0.172459
gene-LOC106342920	mediumpurple	3.19394	3.11707	3.64918	1.13353	1.17011	0.988321	1.01028	1.74546	1.76155	0.616573	0.526347	1.51654	1.23205	1.30342	1.40966	2.37757	3.25449	2.36078	0.627769	0.686361	0.571133	0.653157	0.82786	1.23296	0.818714	0.344603	1.58844	1.91257	1.01263	1.87454
gene-LOC106342923	mediumpurple	2.61646	2.49327	2.43146	1.28208	1.21375	0.875097	0.471182	1.87731	1.23874	0.113749	0.147081	0.263283	0.285886	0.294414	0.370326	1.50451	2.2716	1.39745	0.829734	0.58889	0.912744	0.535748	0.554894	1.17704	0.776496	0.138791	1.26582	0.882817	0.409649	0.959192
gene-LOC106342924	mediumpurple	0.279214	0.320229	0.215572	0.096136	0.183745	0.11064	0.030663	0.20953	0.103169	0.125555	0.076721	0.092065	0.04868	0.019965	0.036722	0.116674	0.210217	0.179164	0.113808	0.147751	0.071599	0	0.090332	0.172534	0.093471	0.06936	0.108265	0.145798	0.077767	0.098428
gene-LOC106342028	mediumpurple	9.21945	8.86172	10.0962	2.42884	2.6814	2.28342	2.96879	6.00495	5.64338	1.8843	1.82089	3.66578	2.55362	3.36813	2.73974	8.58445	9.33464	6.96597	2.31486	1.19685	1.68879	5.2561	5.52656	6.83164	3.96005	1.7206	4.20336	5.42165	3.45743	5.90575
gene-LOC106342026	mediumpurple	0.738901	0.446613	0.337411	0.159117	0.153581	0.184651	0.047071	0.426092	0.255365	0.089015	0	0.01774	0	0	0	0.608616	0.511378	0.48053	0.148074	0.152482	0.223533	0.063024	0.026425	0.208871	0.141768	0.027226	0.10279	0	0	0
gene-LOC106328536	mediumpurple	0.252802	0.431336	0.560709	0.604776	0.378962	0.340227	0.515122	0.699946	0.876249	0.168897	0.113976	0.053019	0.106667	0.13418	0.053064	0.655907	1.29757	0.685687	0.190299	0.297196	0.109249	0.220734	0.282289	0.196344	0.12844	0.196739	0.191864	0.17587	0.109528	0.086206
gene-LOC106343337	mediumpurple	27.1767	28.5447	31.0749	7.14086	8.38341	7.67494	10.8954	13.9537	12.2288	5.18942	5.19557	9.98147	4.29854	5.11472	6.3459	27.9972	30.259	31.7215	6.71571	6.1933	6.91328	7.364	9.15893	12.722	11.7012	4.43645	13.6337	11.4927	5.76921	10.0142
gene-LOC106317187	mediumpurple	0.506932	0.586909	0.863252	0.059877	0.126782	0.091039	0.066886	0.263904	0.090452	0.098943	0	0	0.051613	0	0	0.817251	0.838138	0.873959	0.081823	0.031186	0.078442	0	0.195315	0.15326	0.561996	0.147559	0.308533	0	0	0.089186
gene-LOC106300757	mediumpurple	1.46865	2.10111	1.74233	1.0668	0.812433	0.608221	0.791952	1.52342	1.55059	0.193261	0.126675	0.288205	0.427905	0.206087	0.43675	1.25134	2.41621	0.993727	0.955257	0.480781	0.727722	0.495451	0.672702	1.32893	0.871749	0.289605	1.40846	0.869543	0.219825	1.41674
gene-LOC106293409	mediumpurple	1.82233	3.23063	2.36242	0.698845	0.961769	0.475844	0.780492	3.01959	1.64952	0.854328	0.435384	0.396465	0.753623	0.279581	0.635905	3.43864	2.55363	3.22825	0.673132	0.504736	0.56292	0.575756	0.277783	2.12666	1.10731	0.210327	2.80946	1.21311	1.33944	3.27355
gene-LOC106315967	mediumpurple	118.315	90.8935	110.159	7.89918	5.70817	6.81433	13.505	12.0929	16.3535	18.2905	14.3181	12.2656	7.16732	11.3015	14.114	86.9857	64.8508	83.4559	6.0175	5.97677	3.94119	14.6552	14.2571	10.8014	10.7829	11.1562	9.25253	18.5914	24.6015	20.6205
gene-LOC106307249	mediumpurple	0.839023	0.915448	0.32218	0.077198	0.567572	0.151548	0.545629	0.723976	0.569121	0.526706	0.37777	0.552678	0.312803	0	0.109853	1.60907	1.16965	1.46714	0.331502	0.134951	0.328488	0.564255	0.884597	0.639506	0.741989	0.215147	0.669553	0.179798	0.402157	0.819046
gene-LOC106323035	mediumpurple	12.6682	8.5654	4.70611	4.08174	2.89215	2.5491	4.23714	3.12984	5.71841	1.33987	2.07649	0.785406	1.61269	2.4357	3.62573	6.99181	5.97121	11.4649	1.7496	2.21031	1.42095	3.49215	2.90603	1.72568	1.84434	1.46464	1.84207	1.24611	4.50409	2.0475
gene-LOC106317966	mediumpurple	0.380909	0.852083	0.392616	0.241462	0.567039	0.268838	0.141159	0.180043	0.130174	0	0.058591	0	0.07703	0.124641	0	0.577838	0.956322	0.657624	0.470945	0.227455	0.269063	0.113842	0.193408	0.108139	0.234381	0.119029	0.345962	0.43197	0.158615	0.070577
gene-LOC106339218	mediumpurple	5.69003	4.02629	4.30338	6.83476	3.14127	8.26993	1.94996	2.57635	1.38539	0.72723	0.587586	0.323833	0.127192	0.35203	0.448552	6.85771	5.26446	9.09779	3.01758	6.67852	4.27691	2.51342	3.19929	1.72295	0.618378	0.995692	0.790761	0.902509	0.608661	0.650693
gene-LOC106339216	mediumpurple	3.74112	3.42933	4.09312	1.4205	1.10114	2.17305	0.254101	0.746975	0.952778	0.490037	0.298657	0.116153	0.259951	0.300187	0.283944	2.46297	2.92073	3.48874	1.14623	2.01444	0.925254	0.442467	1.03226	0.844865	0.614188	0.333056	0.285088	0.618998	0.255016	0.396698
gene-LOC106295353	mediumpurple	0.311045	0.370012	0.290974	0.039503	0	0.139389	0.055726	0.145236	0.260236	0	0	0	0	0	0	0.520908	0.464603	0.775587	0.170852	0.032993	0.218881	0	0	0.216664	0	0	0	0	0	0
gene-LOC106312218	mediumpurple	22.0486	29.2612	25.0741	4.13676	4.14109	3.65381	1.5505	3.9892	4.62109	1.38781	2.45129	5.40533	3.28269	3.40919	4.08722	16.676	21.3319	15.5491	3.22717	3.31286	3.71578	2.472	2.23523	4.1238	3.73529	2.27094	3.62058	4.3813	3.82236	4.07708
gene-LOC106312270	mediumpurple	4.06171	3.51906	4.43926	1.35071	1.0835	1.84893	3.16566	2.76256	2.50839	0.857229	1.27972	0.747618	0.547183	1.19465	1.57635	4.28857	3.94452	5.44138	1.37507	2.20352	0.803532	0.986987	1.74379	1.60864	0.351626	0.673717	0.71118	0.821951	1.01176	0.666028
gene-LOC106309810	mediumpurple	27.3115	30.4013	20.9859	7.1634	6.97641	4.41192	16.5296	16.9766	22.1849	9.45379	6.74788	12.9893	7.5395	8.34517	7.51457	35.3213	27.5069	33.6498	5.25613	4.39359	4.481	16.2807	16.0646	13.521	11.4178	7.05419	10.8623	12.4093	11.078	15.2217
gene-LOC106309812	mediumpurple	530.578	208.87	265.853	56.659	48.8099	44.6485	10.6805	28.7688	20.8778	12.2119	20.7767	42.1783	17.7793	26.3967	30.7244	74.9271	111.11	43.89	37.9075	53.7706	36.7268	9.89913	16.2002	15.6035	16.9086	10.8337	14.926	30.3571	25.0895	21.2569
gene-LOC106335919	mediumpurple	6.42822	5.28434	5.66873	1.6341	1.20494	1.62071	2.15686	4.42182	4.11286	1.64043	1.51116	2.69125	2.30961	2.16951	2.33026	5.68147	5.93656	4.9444	0.943672	1.27005	1.49893	2.07417	2.75843	2.90529	1.91907	1.3417	2.63839	2.6843	1.70112	1.93536
gene-LOC106331516	mediumpurple	326.748	307.634	348.969	82.5982	92.5796	115.265	3.57135	23.5749	16.0343	5.30156	4.04929	4.7894	1.90567	1.90939	5.30372	202.986	268.955	234.475	68.6609	74.7101	76.2744	7.04504	8.32394	14.9593	27.8841	3.08967	41.3684	20.1233	9.0977	13.0975
gene-LOC106328575	mediumpurple	12.8824	14.8053	10.1998	2.85956	3.79183	2.28758	4.45227	3.10845	4.42384	4.31745	3.4189	2.4695	3.26445	5.03489	4.77005	17.8511	10.1927	12.1964	1.73923	1.95007	1.81035	3.98913	4.25108	3.28095	2.34384	1.02169	1.6513	4.49483	4.59627	2.09796
gene-LOC106293045	mediumpurple	0.500274	0.647082	1.14752	0.035288	0.07907	0.10123	0	0.226315	0.202805	0.133333	0.058122	0.446392	0	0.033077	0	0.336312	0.398007	0.395645	0.188988	0.072305	0.076691	0.116904	0	0.071867	0.093042	0	0.070652	0.119763	0.057363	0.10004
gene-LOC106333305	mediumpurple	0.528022	0.485354	0.506274	0.162911	0.097698	0.477702	0.241802	0.505157	0.178607	0.130064	0.143472	0.124494	0	0	0	0.661874	0.306098	0.75207	0.329377	0.672335	0.090913	0.395431	0.433208	0.205443	0	0.161713	0.027236	0.1482	0.064905	0
gene-LOC106292963	mediumpurple	32.6996	25.4796	30.6553	9.46909	12.4397	12.1978	7.29793	15.5836	12.4301	4.70968	5.8362	5.60759	10.7989	12.7158	8.22585	26.4832	24.7076	21.2546	10.556	12.4003	14.1644	8.69711	12.045	14.8838	10.1714	4.43894	11.9321	13.079	8.11426	12.1818
gene-LOC106320257	mediumpurple	3.59823	4.70594	4.18671	1.27459	1.81649	1.3172	1.68544	3.88976	3.37706	0.711683	1.02069	0.889046	0.803685	1.13234	0.416129	3.30646	5.53202	3.43373	1.55035	0.458865	0.951278	1.79222	2.14022	2.22922	3.00313	0.606948	2.17799	2.45813	1.01624	1.73336
gene-LOC106302206	mediumpurple	1.60243	2.04621	1.61644	0.679043	0.411995	0.751913	0.190057	0.275988	0.180036	0.147616	0.185229	0.311429	0.327922	0.220867	0.17337	2.07333	1.48423	2.52721	0.339527	0.223363	0.538115	0.301284	0.133002	0.400086	0.114564	0.371429	0	0.167322	0.189399	0.225396
gene-LOC106320251	mediumpurple	0.849265	1.20646	0.312649	0.048422	0.070793	0	0.302298	0.242125	0.172099	0.196737	0.361152	0.095566	0.17749	0	0.180505	0.923519	1.41559	0.332618	0.077411	0.140501	0.159017	0.123411	0	0.062484	0.038111	0.313668	0.449538	0	0.106726	0.128133
NewGene_817	mediumpurple	2.06151	1.89078	2.91917	1.30009	0.650724	1.58793	0.522618	0.766469	0.958298	0.309942	0.035138	0.108085	0	0.202219	0.135989	3.04406	2.23567	2.82838	1.55432	1.49315	0.842999	0.534948	1.34705	0.946087	0.087043	0.37096	0.187789	0.42316	0	0.427196
gene-LOC106320873	mediumpurple	0.169837	0.441309	0.921312	0.952281	0.404494	0.365341	0.061564	0.038343	0.458035	0.1048	0.043522	0.114864	0.059486	0	0	0.901057	1.12605	0.502536	0.261128	0.307254	0.349595	0.145202	0.089644	0.21918	1.20595	0.149099	0.254064	0.04822	0.249647	0.432643
NewGene_4958	mediumpurple	0.371839	0.302868	0.131587	0.336527	0.214326	0.215082	0.038509	0.147761	0.078258	0.028861	0	0.027467	0	0	0	0.48803	0.287299	0.562481	0.178781	0.305812	0.346337	0.10411	0.07718	0.093235	0	0.02666	0	0.026514	0	0.040159
gene-LOC106299958	mediumpurple	0.306016	0.246388	0.295092	0.146219	0.131646	0.20851	0.071035	0.107244	0.039605	0	0.045535	0	0	0.044405	0	0.24486	0.297005	0.278279	0.16474	0.105418	0.078168	0.066535	0.036683	0.036216	0	0	0.072435	0	0.015849	0
gene-LOC106294477	mediumpurple	1.63458	0.963104	1.27421	0	0	0	0.249666	0.073395	0.275018	0	0	0.061865	0	0	0	0.392886	0.376115	0.501258	0	0	0	0.235074	0	0.314933	0	0.156347	0.087485	0.35082	0	0
gene-LOC106328579	mediumpurple	24.8998	40.5271	28.7679	19.4025	40.7635	21.0776	20.9214	16.8954	37.076	26.2012	15.4428	11.8999	10.4025	10.9115	8.58332	75.6264	57.2093	100.853	34.615	28.3073	24.2093	26.4771	15.945	19.3293	13.6041	10.7383	19.2852	18.6902	8.97326	28.5426
gene-LOC106335278	mediumpurple	1.61004	1.0611	1.03297	0.51384	0.235762	0.593771	0.257081	0.48124	0.262385	0.102828	0	0.191797	0.138263	0.108016	0	1.13452	0.975544	1.25949	0.811047	0.575038	0.469045	0.389328	0.223661	0.126077	0.110566	0.12383	0.075922	0.17345	0.032497	0.235232
NewGene_5772	mediumpurple	0.481545	0.987239	0.520906	0	0.292376	0.187361	0	0.31471	0	0	0.109692	0.321852	0	0	0.076587	0.747966	0.35578	0.318635	0	0	0	0	0	0	0	0.055686	0	0.07613	0	0.348604
gene-LOC106337455	mediumpurple	0.706477	0.467094	0.560012	0.225996	0.232494	0.259039	0.375834	0.308635	0.247727	0.055652	0.066369	0.073932	0	0	0	0.50088	1.01136	0.558562	0.238151	0.278321	0.201994	0.079543	0.124313	0.129963	0.081565	0.055175	0.035595	0.106225	0.073537	0
gene-LOC106332723	mediumpurple	1.11809	0.900786	1.35211	0.276209	0.316782	0.494626	0.209543	0.482736	0.490137	0.101551	0.222636	0.878975	0.286637	0	0.393339	1.17906	1.21321	1.50341	0.27814	0.274454	0.426055	0.252052	0.281812	0.927088	0.270548	0.234747	0.389029	0.293635	0.086046	0.492102
gene-LOC106332725	mediumpurple	16.1291	13.4358	6.18601	2.31798	1.91277	1.93381	1.18741	0.686056	2.94673	0.930861	0.676899	4.05136	0.767569	1.66421	1.86972	15.8932	14.2435	24.3219	0.404157	0.761588	0.342836	5.88185	3.38704	0.512908	0.234193	0.076816	0.228906	0.742067	3.3893	0.814677
gene-LOC106309913	mediumpurple	6.84264	9.96889	9.70505	3.97425	2.82625	2.81432	1.3882	2.53021	2.69555	0.304265	0.41414	0.519828	0.971069	0.592766	0.729355	6.36258	9.32795	5.86458	3.73274	2.79346	2.83849	0.875466	1.34161	3.24121	0.836306	0.485041	1.54785	0.945258	1.47769	2.60933
gene-LOC106327499	mediumpurple	103.258	97.5617	101.261	38.5305	42.1022	37.8345	60.8691	55.9151	51.8314	39.6265	34.7964	46.95	18.4845	31.3376	43.5248	162.136	115.474	119.173	54.9001	47.4175	48.8037	65.8792	75.2114	78.6246	39.8565	30.7343	46.4462	70.9928	40.3077	56.2406
gene-LOC106341774	mediumpurple	10.8445	5.78891	9.24982	3.02103	1.48347	2.96152	0.102888	0.750558	0.397736	0.216061	0.132951	0.228715	0	0	0.090589	12.4155	10.3363	14.6617	0.287157	2.55984	0.600073	0.433682	0.49466	0.699192	0.181571	0.234663	0.243365	0.564013	0.039569	0.097997
gene-LOC106341775	mediumpurple	14.9328	7.84296	10.9323	4.56441	1.85726	5.7346	0.333279	1.46897	0.600009	0.103803	0.178707	0.056667	0.129688	0	0.299386	19.8215	14.3624	22.2889	1.05017	2.34808	1.21084	0.704659	1.02874	0.725772	0	0.292633	0.154224	0.284808	0.052363	0.466658
gene-LOC106341772	mediumpurple	3.58953	3.31625	5.88636	1.65627	1.09287	2.05024	0.10842	0.830736	0.755151	0	0.342431	0	0.187772	0.265414	0.355056	2.95905	3.4973	3.81685	1.47508	1.93156	1.20258	0.165035	0.571342	0.829023	0.353981	0.217837	0.539376	0.339138	0.132511	0.195709
NewGene_11658	mediumpurple	0.702144	0.619595	1.1868	0.323079	0.144731	0.200497	0.044328	0.112325	0.054305	0	0	0	0	0	0	1.04206	1.04963	1.3063	0.091537	0.042641	0.08301	0	0.137146	0.043856	0.071672	0	0	0	0	0
gene-LOC106325159	mediumpurple	340.581	296.076	300.395	28.0638	34.9323	61.7461	0.737414	3.6337	14.9878	1.01821	1.74326	2.93749	0.432317	0.552516	0	280.824	261.815	204.64	37.0396	51.5097	48.031	1.49288	11.1818	8.1728	8.21711	0.784561	8.12169	1.55901	0.630978	1.03109
gene-LOC106300955	mediumpurple	2.02657	1.25175	0.990484	0.163238	0.361492	0.73355	0.087558	0.257956	0.315191	0.059164	0.057253	0	0.029562	0.189104	0.061217	1.70284	1.1401	2.00493	0.289217	0.601941	0.467259	0.110826	0.227324	0.167104	0	0.105662	0.055015	0	0.021106	0.022444
gene-LOC106325690	mediumpurple	0.660712	0.553418	0.988681	0.282703	0.132945	0.324836	0.102674	0.147792	0.060479	0.092019	0	0.061191	0.141011	0.054137	0.044948	1.06558	0.717649	1.1129	0.210218	0.243742	0.123155	0.098216	0.369296	0.10011	0.073862	0.069207	0.081679	0.040769	0.124227	0.133389
gene-LOC106325712	mediumpurple	0.183335	0.364781	0.433155	0	0.118443	0.139887	0.044266	0.07602	0	0	0.058338	0.039182	0	0	0.041035	0.30531	0.198248	0.439133	0.053658	0.228809	0.22325	0.061396	0.183952	0.101082	0	0.078081	0	0	0	0
gene-LOC106326456	mediumpurple	3.83094	2.5586	3.46491	1.02061	0.553898	2.06926	0.625839	0.744582	0.284916	0.649963	0.178271	0.174558	0.167683	0	0.135888	4.4105	3.58197	4.78017	0.718929	0.736911	0.654491	0.212553	1.1793	0.51914	0.327032	0	0.359575	0.302741	0.136692	0.355504
gene-LOC106303703	mediumpurple	24.7254	21.1387	17.0985	3.62819	4.7335	4.47048	0.441112	6.10737	3.6331	0.146124	0.581693	0.46174	0.649277	0	0.412575	12.2607	19.5993	9.75733	3.5646	1.5796	4.39265	0.394468	0.859285	4.46298	1.97344	0	4.50768	1.01847	0.442308	1.09031
gene-LOC106315959	mediumpurple	2.03551	2.36134	3.87805	1.16012	1.06992	0.911967	0.222087	0.932013	1.23278	0.403651	0.642511	1.05696	0.273958	0.711878	0.320835	1.02539	2.72536	1.2825	1.58731	0.940691	1.0926	0.372191	0.788249	1.27511	1.2193	0.423514	0.954579	0.700218	0.696693	1.03042
gene-LOC106304819	mediumpurple	2.25149	1.89555	1.86272	0.053719	0.202292	0.240516	0.359304	0.060716	0	0.187454	0	0.309745	0.141341	0	0	0.406552	1.0834	0.694425	0.054015	0	0.170251	0.575212	0.4049	0.546556	0	0.340165	0.250559	0.308548	0	2.07407
gene-LOC106304816	mediumpurple	5.03705	8.41861	10.5586	2.38402	4.02097	2.10454	0.26315	1.21656	0.569151	0.162594	0.225376	0.033828	1.01048	0.467455	0.28856	4.74872	6.55844	6.71409	3.6494	1.09799	2.1432	0.05195	1.34178	1.38956	3.08459	0.227761	3.47232	0.317287	0.483172	0
gene-LOC106325206	mediumpurple	0.064029	0.068028	0.419148	0.188138	0.064123	0	0.114511	0.175193	0	0	0	0	0	0	0	0.175203	1.46617	0	0.069414	0	0.212941	0	0	0	0	0	0	0	0	0
gene-LOC106310795	mediumpurple	0.572077	0.471454	0.375488	0	0.158574	0.087654	0.043948	0.166282	0.024644	0	0.113784	0.035916	0	0	0.023834	0.196255	1.11349	0.335626	0.075442	0.034146	0.063218	0.035991	0.027195	0.183684	0.224254	0	0.192978	0.114764	0.054708	0.13403
gene-LOC106310796	mediumpurple	1.167	0.982749	0.730816	0.387742	0.267757	0.070169	0.315224	0.34889	0.466391	0.139567	0	0.015269	0.044359	0	0	1.15157	1.39184	1.14255	0	0.186154	0.230973	0.135649	0.257639	0.29853	0.113986	0.047579	0.11339	0.11861	0.10409	0.129409
gene-LOC106317449	mediumpurple	0.878012	1.28625	3.03713	1.23575	1.38965	1.27837	0.443334	1.32901	1.78639	0.224309	0.427983	0.062532	0.537456	0.270626	0.248578	1.496	2.67347	1.60717	1.00615	0.718539	0.996829	0.493012	1.49635	0.858155	0.86237	0	1.10927	0.229653	0.203702	0.442254
gene-LOC106337724	mediumpurple	0.315104	0.388408	0.432869	0.246309	0.134896	0.355313	0.116605	0.179698	0.167495	0.03341	0.072362	0.049199	0	0.071691	0.186805	0.693469	0.388686	0.71207	0.040315	0.324953	0.100539	0.321805	0.257019	0.186614	0.031008	0.108831	0.191377	0.115831	0.113804	0.070055
gene-LOC106333308	mediumpurple	3.94994	5.73652	4.07277	2.87143	3.66955	2.51873	3.24223	2.41552	2.31235	3.37369	2.47673	2.14609	1.1431	2.17485	3.32792	14.3574	8.21062	11.409	3.79962	2.6849	3.37739	3.20596	3.57556	2.20752	1.432	1.07065	2.74742	3.37208	2.96725	3.91751
gene-LOC106337096	mediumpurple	0.260678	0.242339	0.433488	0	0.237299	0.119073	0.202275	0.183897	0.168564	0.124	0.070467	0	0.118235	0	0	0.556113	0.452629	0.598091	0.323398	0.325906	0.141702	0	0.239223	0.252949	0	0	0.176211	0.199711	0	0
gene-LOC106315174	mediumpurple	0.694507	1.51977	1.0873	1.11505	0.917318	0.949255	0.219059	1.16274	1.10692	0.09059	0.178068	0.022493	0.06742	0.161694	0	0.736919	2.97582	0.893991	0.64421	0.126391	0.582921	0.129965	0.522542	0.490555	0.349758	0	0.658623	0.496219	0.155622	0.399822
NewGene_3431	mediumpurple	0.155749	0.23171	0.23519	0	0	0.054444	0.135664	0.090237	0.148048	0.054182	0	0	0.17017	0.03695	0.090858	0.480433	0.093619	0.207969	0.039003	0	0.160153	0.18958	0.096717	0.203578	0	0.035881	0	0.114528	0.095458	0.169602
gene-LOC106328150	mediumpurple	7.73003	6.7166	8.32956	5.92488	5.03747	4.92099	2.82519	2.11231	2.45018	2.36333	1.90011	1.89624	1.77708	1.50747	1.50375	7.82008	6.8218	6.81143	6.12846	4.94616	4.6688	1.92871	2.40393	2.83971	1.78857	2.02627	1.75672	2.06171	1.18566	2.07394
gene-LOC106341435	mediumpurple	8.35335	5.45567	4.55844	0.171324	0.061106	0.406881	0.329766	0.239971	0	0.56397	0.206781	0.294549	0.210956	1.63492	3.2296	10.1433	6.63577	10.565	0.092185	0	0.026303	0.735403	1.35248	0.680808	0.109369	0	0	2.58271	2.01656	2.4296
gene-LOC106341439	mediumpurple	3.0215	0.997181	3.03595	1.60234	0.865692	1.14927	0	0.501669	0.236501	0	0.055101	0	0	0.232103	0.050182	0.98568	1.51136	1.68648	0.559266	1.20005	0.633985	0.125273	0.427072	0.266373	0.198184	0.141686	0.071956	0.252037	0	0.22121
gene-LOC106322724	mediumpurple	92.1776	105.939	96.8288	33.9322	37.0288	46.5519	18.4527	26.1813	16.8761	20.5126	30.8975	54.708	21.4979	26.784	32.9651	67.0064	84.8709	76.7354	35.9342	34.3777	34.6696	15.6013	18.5725	23.5842	37.5383	27.0466	38.2243	32.8002	11.8986	32.5962
NewGene_13747	mediumpurple	8.62971	7.15591	8.2495	0.415625	0.460804	0.49044	0.990703	2.18997	1.63706	0.724708	0.955944	0.707722	0.371794	0.368047	1.22427	7.61985	8.97217	8.36679	0.908516	0.463826	0.558523	1.63194	1.75458	4.05767	1.5737	0.674453	1.29925	3.51369	1.29965	2.50996
gene-LOC106328602	mediumpurple	4.58512	5.36265	5.6436	2.12814	2.1577	1.66784	1.49819	3.10174	2.95707	1.56219	0.901029	2.05773	1.11944	1.17967	1.47481	4.21885	6.29995	3.86983	1.4349	1.15753	1.45475	2.31218	1.72252	3.88641	3.33721	0.673476	4.22788	3.43473	1.74263	3.83991
gene-LOC106318675	mediumpurple	2.65241	1.76519	1.77475	0.323737	0.341867	0.174915	3.3344	1.11107	1.05524	0.373169	0.290636	0.670494	0.602364	0.591966	0.655238	1.14858	1.13189	1.06797	0.505536	0.711267	0.364723	0.412957	0.712945	0.983278	0.736564	0.122217	0.393611	0.498611	0.304348	0.797383
gene-LOC106339024	mediumpurple	22.5115	24.4002	16.8649	6.448	7.27846	3.87499	14.5971	17.4802	23.1298	4.68517	5.0043	2.74268	1.74084	3.92366	4.80221	54.4206	40.4046	50.3995	9.95509	4.7369	6.59954	11.4726	9.54269	12.5309	8.50285	6.17764	8.34841	4.72751	3.11126	5.90917
gene-LOC106321402	mediumpurple	0.057355	3.66977	1.23972	0.222244	0.263948	0.142425	0.518956	0.259844	0.959506	0.104914	0.126823	0.085549	0.070689	0.123693	0.339862	2.27305	1.23929	1.55107	0.085805	0.043702	0.085019	0.142003	0.115836	0.129469	0.176839	0.039923	0.108607	0.38579	0.331538	0
NewGene_14216	mediumpurple	11.2197	9.51192	10.5867	0.563721	0.624999	0.665195	1.24608	2.70948	2.15349	0.935048	1.13388	0.630425	0.504273	0.49919	1.37443	9.03065	11.7885	10.5147	0.985023	0.629097	0.757538	1.7685	2.31501	4.72659	1.88916	0.914775	1.697	4.17684	1.66059	3.13839
gene-LOC106293826	mediumpurple	1.35351	0.762999	1.61557	0	0.197511	0.405088	0.1107	0.108398	0.320144	0	0	0	0.105229	0	0.080801	2.25163	1.87678	1.81741	0.203036	0.322404	0.085083	0	0	0	0	0	0.067358	0	0	0.091631
gene-LOC106322999	mediumpurple	1.86542	1.41738	1.71845	0.579326	0.566532	0.618496	0.31484	1.03469	0.942413	0.174389	0.215242	0.107338	0.55023	0.513479	0.106336	1.14319	1.74006	0.961983	0.632247	0.37765	0.419465	0.240445	0.740283	0.699756	0.578814	0.096178	0.693112	0.511288	0.601151	0.684061
gene-LOC106319984	mediumpurple	0.425864	0.215454	0.388707	0	0	0	0.219676	0.09354	0.047799	0	0	0.072945	0	0.055853	0.194859	0.196894	0.567597	0.19468	0	0	0	0.265444	0.265166	0.338424	0.068659	0.041245	0.047231	0.345178	0.078891	0.395449
NewGene_5929	mediumpurple	0.444684	0.132107	0.440429	0.071481	0	0.150058	0.270985	0	0.193169	0.091731	0.061908	0	0	0	0.073882	0.11639	0.275999	0.396586	0	0	0.060282	0	0.019592	0.161424	0.17765	0.097568	0	0.151744	0.095251	0
NewGene_4035	mediumpurple	3.07868	3.97825	3.01174	1.41888	1.7593	0.89065	1.86941	1.31413	1.64147	2.31165	2.544	2.46753	1.56174	1.05745	2.22526	4.92808	3.32324	4.96087	1.37965	0.943965	1.02026	2.38248	2.02876	1.40149	1.11	0	1.24405	2.19843	0	2.07527
gene-LOC106332963	mediumpurple	0.055455	0.056088	1.03641	0.377859	0.447005	0.158707	0.461413	0.649675	0.398342	0.13947	0.138239	0.085708	0.2124	0.111155	0.103868	0.715579	2.35289	0.136513	0.148091	0.137696	0.1686	0.27982	0.249621	0.723368	0.261145	0	0.659348	0.075552	0.162988	0.159367
gene-LOC106327123	mediumpurple	47.6105	34.5001	53.004	7.17895	9.02161	7.63006	5.19616	7.78918	10.081	3.20206	5.90044	3.45184	5.5559	6.73745	6.0869	13.5517	19.0456	14.5538	7.46058	9.13166	9.09768	10.838	10.8903	12.5369	6.19171	7.92337	9.24652	5.71585	8.73156	9.19281
NewGene_6155	mediumpurple	4.23198	1.8943	2.73786	1.00004	0.325243	1.47405	0.504398	0.685489	0.069712	0.134918	0	0	0	0.08946	0	4.72401	3.16225	5.435	0.283597	0.823123	0.548131	0.409418	0.747385	0.368907	0.203687	0.063225	0.342611	0.075097	0	0.119028
gene-LOC106333610	mediumpurple	0.854747	0.71925	1.11607	0.28884	0.29574	0.931925	0.15534	0.035357	0.142302	0.040315	0	0	0.019969	0	0.141019	0.739098	1.17338	0.700604	0.233685	0.571018	0.234806	0	0.256369	0.163208	0.091301	0.134356	0.118462	0	0.074272	0.125641
NewGene_992	mediumpurple	0.200361	0.117656	0.31429	0.037487	0.128362	0.03356	0.047803	0.182928	0.181619	0.025025	0	0	0.055873	0	0.097641	0.179227	0.537541	0.273355	0.063121	0	0.102677	0	0.126279	0.158855	0.087237	0.033511	0	0.078691	0.199311	0.072983
gene-LOC106295528	mediumpurple	2.69544	3.2049	2.27893	0.11861	0.234912	0.04391	1.38847	2.26053	2.84018	1.13421	0.983909	1.20994	0.43254	0.564735	0.80935	4.55581	3.90956	4.28753	0.396208	0.212032	0.180953	0.739682	1.5896	1.0251	1.53634	0.494961	1.04156	1.34746	0.644564	1.79297
gene-LOC106334069	mediumpurple	1.91826	2.19623	3.65612	0.551505	0.742412	0.560115	0.027783	0.078531	0.268645	0.160075	0.109429	0.115219	0.516201	0.425076	0.234502	0.147741	1.16982	0.992808	0.317173	0.328081	0.5318	0.05352	0.296914	0.475658	0.028183	0	0.120645	0.095298	0.087451	0.05894
gene-LOC106295917	mediumpurple	1.01175	1.75468	1.26159	1.47733	1.43601	1.28356	0.18248	2.11566	1.39314	0.216342	0.131732	0.074655	0.129971	0.297598	0.145073	0.797292	2.77655	0.788236	0.972725	0.174251	0.949864	0.371866	0.482673	1.05551	0.76805	0.13997	1.27367	0.403667	0.285983	0.617518
gene-LOC106303543	mediumpurple	14.9934	11.2475	13.2595	10.3676	7.25873	14.0457	3.83529	7.18448	5.8769	3.28292	2.32607	3.13029	3.8553	4.42085	3.72845	14.3129	12.5407	16.7545	9.07612	11.9126	8.72891	5.08542	7.79466	7.62266	3.67144	3.02253	4.01687	4.86948	3.47143	6.30954
gene-LOC106303544	mediumpurple	0.347975	0.403438	0.797897	0.149716	0.027157	0.197752	0	0.040881	0	0.023374	0	0	0	0	0	0.796617	0.855519	1.06683	0	0.137839	0	0	0	0.060267	0.022629	0.063896	0	0	0	0
NewGene_6360	mediumpurple	0.695912	1.31703	2.78271	0.250693	0.327065	0.207807	0.047549	0	0.117948	0.0609	0.137372	0	0	0.074011	0	0.114245	0.329438	0.542571	0.221273	0.144436	0.172284	0.181808	0.175934	0.497775	0.19986	0	0.108357	0.086873	0.040268	0.205793
gene-LOC106305871	mediumpurple	1.85758	3.10904	1.97074	0.464081	0.130792	0.093438	2.05544	1.4739	1.26807	0.997609	0.583765	0.289636	1.64508	0.549472	1.08626	6.26411	3.67221	2.62273	0.086432	0.110687	0.02973	1.26974	1.81737	0.893393	0.835238	0.030993	0.10824	2.73142	2.37193	1.39663
gene-LOC106309720	mediumpurple	3.45372	4.46925	3.20522	1.5332	1.60257	2.07969	1.62908	2.50479	1.78462	1.09011	0.597177	1.04181	0.526995	0.834176	1.21483	3.90834	3.23054	2.84013	1.61282	1.10225	1.33405	1.51081	1.89737	2.10282	1.5219	0.486864	1.98176	1.74781	0.898998	1.89232
gene-LOC106343747	mediumpurple	10.0744	13.4144	11.9721	3.14294	3.21235	3.43788	3.30603	5.55145	3.80321	2.57453	2.44545	3.63163	2.32563	2.63093	2.73918	5.45674	8.51001	6.08685	2.67012	2.70174	2.81372	4.46246	3.93086	6.12147	4.1249	1.61834	7.41141	4.3455	2.67614	8.4988
gene-LOC106343740	mediumpurple	0.806411	0.464907	1.08229	0.783526	1.40153	0.92984	0	0.252352	0.294078	0	0.03705	0.122851	0	0.050687	0.337773	0.673596	1.82982	0.17835	0.489828	0.199713	0.242732	0.079974	0.03318	0.338106	0.124718	0	0.232678	0.20579	0.066068	0.052334
NewGene_9013	mediumpurple	0.764829	1.00456	0.774813	0.290883	0.299268	0.182699	0.963529	0.674913	0.714294	0.121877	0.287733	0.231587	0.178604	0.3415	0.207361	1.02321	0.752197	1.01594	0.558355	0.442056	0.268616	0.717605	0.869857	0.570017	0.323928	0.287903	0.309646	0.314142	0.408284	0.33942
gene-LOC106311016	mediumpurple	4.53275	2.07027	0.5498	0.562485	0.41413	1.22421	0.222757	0.266681	0.091674	0.206055	0.108713	0.05664	0	0	0	2.39282	2.30127	4.14781	0.429238	0.643196	0.467752	0.066089	0.260509	0.113217	0	0.036709	0	0	0	0
NewGene_743	mediumpurple	0.764471	0.756173	1.14241	0.575239	0.552231	0.600515	0.208971	0.410587	0.172859	0.032525	0.21464	0.543504	0.147191	0.045502	0.105247	0.706849	0.759513	0.797742	0.373168	0.637423	0.433674	0.263693	0.413422	0.292512	0.543166	0.417438	0.421102	0.315369	0.188935	0.26338
gene-LOC106304836	mediumpurple	0.559001	0.370919	0.437431	0.070321	0	0	0	0.072192	0	0	0	0	0	0	0	0.522616	0.561463	0.68473	0	0.100641	0	0	0	0.105763	0	0	0	0	0	0
gene-LOC106304833	mediumpurple	2.31714	1.95712	2.30834	0.343444	0.40777	0.570756	0.859974	0.976395	0.840911	0.391223	0.733124	1.52375	0	0.586685	0.961448	1.85669	3.02331	1.81547	0.763263	0.410672	0.616494	1.47287	1.68657	1.61207	0.926062	0.646439	1.08545	1.4525	0.571305	1.73288
gene-LOC106304839	mediumpurple	0.307741	0.337999	0.454013	0.240822	0.211377	0.213136	0.205767	0.112057	0.335123	0.108883	0	0.021699	0.138681	0	0	0.400273	0.229655	0.265966	0	0.301899	0.092896	0.059389	0.139432	0.316974	0.127433	0.1784	0.042395	0.1783	0.103615	0.217818
gene-LOC106308186	mediumpurple	1.05628	0.826052	0.664909	0	0	0.054021	0	0.131798	0	0	0	0	0	0	0	0.312707	0.328113	0.201002	0	0	0	0	0	0	0	0	0	0	0	0.063664
NewGene_9907	mediumpurple	1.42612	0.115483	0.956001	0.647591	0.200567	1.05847	0.2249	0.507596	0.207125	0	0	0	0	0.129306	0	1.46436	0.851519	1.48244	0.196423	0	0.271895	0.129801	0.268103	0.083201	0	0	0	0	0	0
gene-LOC106336979	mediumpurple	0.227841	0.296383	0.29729	0.170319	0	0.094429	0.382598	0.275017	0.183824	0	0	0	0	0	0	0.207494	0.359218	0.322044	0.091132	0	0.048029	0.107024	0.069401	0.129181	0.099974	0	0.290703	0.13352	0.063242	0.267532
NewGene_11678	mediumpurple	0.377324	0.388514	0.577276	0.07118	0.100046	0.12855	0.117486	0.175133	0.171414	0.086554	0.169569	0.139267	0	0.376112	0.308129	0.652647	0.720032	1.07134	0.13289	0.100087	0.234649	0.160341	0.137321	0.371486	0.029574	0.120076	0.263469	0.071973	0.191157	0.178268
gene-LOC106340327	mediumpurple	1.12083	0.85841	1.09677	0.225348	0.332739	0	0.212651	0.541677	0.646074	0.321063	0.066012	0.936039	0.059234	0	0.190977	1.1545	0.660791	0.743816	0.089391	0	0.359239	0.300172	0.099774	0.098384	0.313882	0.349504	0.416914	0.378119	0.045689	0.365196
gene-LOC106344001	mediumpurple	0.753162	0.318672	0.461958	0.386487	0.266962	0.243679	0.210251	0.342833	0.561221	0.196017	0.222942	0.297183	0.395138	0.278845	0.243211	0.686182	0.535372	0.709865	0.081233	0.109982	0	0.095049	0.599233	0.268148	0.486268	0	0.291197	0.33279	0.140821	0
gene-LOC106301922	mediumpurple	3.28589	2.01949	8.57452	1.64913	3.66447	1.29017	0	2.4646	2.74217	0.112977	1.1457	0	2.71671	2.48511	1.94013	5.86465	9.56879	3.23769	1.79967	0.604199	0.689303	0.264739	1.89412	1.02551	2.53354	0	1.81958	0.631308	1.11501	0.219678
gene-LOC106305006	mediumpurple	1.53445	3.30884	3.0715	0.825759	1.00859	0.827042	0.534998	1.35829	1.40176	0.666137	1.09899	1.98628	0.463099	0.637305	0.962239	1.72484	2.60371	1.24526	0.51236	0.497063	0.648459	0.620612	1.11052	0.683773	1.38412	0.44308	1.62338	0.920789	0.502075	1.09154
gene-LOC106341988	mediumpurple	34.0716	31.4188	29.9583	12.6065	6.97541	13.0202	5.20444	18.08	13.1335	2.53694	4.21793	1.4396	3.76749	3.38524	0.821542	31.1395	46.0751	34.9224	10.6453	10.5771	13.7563	5.30611	10.6097	12.4424	15.037	7.17372	19.6177	9.53819	2.34839	4.39088
gene-LOC106341987	mediumpurple	0.487501	0.312525	0.415936	0.424299	0.098726	0.05841	0.086395	0.13108	0.16406	0	0	0	0.115333	0.121908	0.038061	0.433088	0.234447	0.532874	0.17793	0.091661	0.117913	0.075548	0.11852	0.206693	0.071054	0.042662	0.053522	0.066024	0.051698	0
gene-LOC106341984	mediumpurple	3.17052	2.77858	2.64568	0.383511	0.427648	0.352369	0.565168	2.0751	1.55185	0.220633	0.329566	0.603451	1.53915	0.833047	1.07852	1.79243	2.11697	2.15444	0.333181	0.2901	0.391604	1.09885	0.817393	1.6445	1.15369	0.212805	1.10117	1.39795	0.46933	0.777196
NewGene_10882	mediumpurple	2.17674	2.86368	3.67789	1.37336	1.54134	1.55278	0.153827	0.793716	0.268811	0.208671	0.124871	0.016423	0.623045	0.368068	0.487292	2.15148	3.03197	3.53925	1.51824	1.39747	1.32305	0.281316	0.591542	1.38069	0.787281	0.33545	0.623641	1.03733	0.803383	0.273807
NewGene_13501	mediumpurple	0.790038	0.453021	0.408449	0.242912	0.084519	0	0.181106	0.574359	0.622364	0.054826	0.23454	0.029525	0	0.091549	0	0.344366	0.433406	0.314494	0.178568	0.143296	0.132696	0.30428	0.298304	0.276851	0.255875	0.106055	0.055199	0.117243	0.174301	0.061767
gene-LOC106309443	mediumpurple	0.085756	0.163163	0.27154	0.168438	0.10951	0.14206	0.113167	0.130684	0	0.019182	0.043152	0.061261	0	0	0	0.147029	0.347256	0.240139	0.108813	0.060387	0.140153	0.00794	0.135196	0.1445	0.095192	0.067185	0.049339	0.021764	0.129401	0.133912
NewGene_15902	mediumpurple	0.414923	0.055754	0.062778	0.235884	0.123734	0	0.143691	0.107124	0.086738	0.196862	0.230069	0.118675	0	0	0	0.348113	0.310116	0.299478	0.073234	0.142098	0.237985	0	0.078152	0.169725	0.06427	0	0	0	0	0
NewGene_10266	mediumpurple	0.751153	0.771873	0.533274	0.282168	0.356177	0.16789	0.13979	0.473969	0.076401	0.035923	0.02723	0.069486	0	0	0.162931	0.593389	0.501378	0.842596	0.04388	0.223137	0.32773	0.12602	0.322399	0.131761	0.061185	0	0.341772	0.031903	0.019762	0.131591
gene-LOC106316611	mediumpurple	0.416766	0.501469	0.471264	0.407224	0.397759	0.375082	0.21277	0.308512	0.162933	0.092943	0.165228	0.176662	0	0	0	0.869697	0.352087	0.612671	0.438922	0.484896	0.265064	0.175038	0.175415	0.083257	0.128926	0.219764	0.032819	0	0.146374	0.130067
NewGene_11317	mediumpurple	0.39751	0.244255	0.162068	0.089072	0.241855	0.108788	0.298276	0.26232	0.484981	0	0	0.138517	0.065519	0	0	0.652576	0.360826	0.321663	0	0.087208	0	0.418616	0.256129	0.25117	0.133193	0.046082	0.233676	0.212605	0.276868	0.078293
NewGene_11316	mediumpurple	0.124943	0	0.487135	0.182515	0	0	0	0	0.339626	0	0	0.131507	0	0	0	0.15749	0.201356	0.471354	0.08169	0.107246	0	0.088891	0	0	0	0	0.416671	0.165683	0.066046	0.104189
NewGene_15677	mediumpurple	3.17566	3.53463	5.15236	0.885262	1.02258	1.21119	0.661709	0.607707	0.695517	0.759983	1.17009	0.858568	0.432163	0.430793	0.586483	1.12126	1.77687	1.42124	0.881308	1.00358	0.799141	1.0661	0.771954	1.00733	0.590666	0.799097	0.676156	0.965734	0.397763	0.635044
gene-LOC106299220	mediumpurple	5.67232	28.7284	11.7867	1.87905	9.11813	0.324413	18.3108	7.31386	14.2497	13.2247	5.20458	4.54814	0.598161	1.40665	2.88359	39.1868	7.855	14.9968	6.91997	1.88438	4.15031	10.2652	4.88934	3.47002	0.326385	1.12436	0.794949	3.45977	8.94458	11.0669
gene-LOC106296900	mediumpurple	6.98893	2.97264	6.56796	2.27527	1.45636	2.67017	1.05847	1.25384	0.873716	0.35035	0.255904	0.233759	0.210426	0.172511	0.178116	6.64622	13.2981	5.75064	1.5551	1.47312	1.05361	0.758671	1.19697	1.15492	0.269633	0.280612	0.365904	1.15158	0.462467	0.547405
gene-LOC106310610	mediumpurple	1.07731	1.48429	1.16758	0.52648	0.630348	0.351235	0.568241	0.999216	0.506228	0.12054	0.439026	0.139285	0.370686	0.304222	0.72139	1.77037	1.50334	1.68059	0.785716	0.453348	0.594549	0.702807	0.524431	1.08697	0.562922	0.244213	1.29887	0.986094	1.42162	1.7551
gene-LOC106310612	mediumpurple	7.76544	6.24944	11.4139	3.31427	1.97581	3.93012	0.979909	1.85453	1.98946	0.402622	0.663421	0.353073	0.71732	1.73525	1.94039	5.29369	5.30417	7.34644	3.25787	5.19606	2.28579	0.828316	2.29901	2.34351	0.618916	0.98728	1.25422	1.51489	0.619883	1.02064
gene-LOC106294229	mediumpurple	2.38821	1.91548	2.45903	0.519662	0.417313	0.782806	0.560096	0.350416	0.395443	0.469678	0.092231	0.151052	0.208526	0.298557	0.23719	1.51224	1.81605	1.43645	0.618762	0.773461	0.784347	1.39135	0.784866	1.81306	0.898994	0.55483	1.42461	0.664995	0.978777	0.70814
gene-LOC106299483	mediumpurple	1.80243	1.78779	2.80472	0.898697	1.02654	0.746675	0.150705	0.354332	0.322261	0.066303	0.07848	0.044609	0.053723	0.13087	0.322712	2.16329	2.28539	2.78382	0.484884	0.455821	0.694275	0.182259	0.43508	0.182437	0.312163	0.177392	0.431869	0.06974	0.042637	0.115766
gene-LOC106299486	mediumpurple	1.69288	1.23559	1.96656	0.170549	0.054321	0.095766	0	0.083209	0	0	0	0.107629	0	0	0	2.66712	1.25327	2.77939	0.066007	0.076233	0.067336	0	0.070544	0.052996	0	0.045884	0.082237	0	0	0
gene-LOC106337116	mediumpurple	1.27619	1.01983	2.05978	1.39701	1.59217	1.86927	0	1.09423	0.669024	0	0.041792	0.06721	0	0	0	1.16163	2.51502	1.48891	0.60687	0.838024	1.35771	0.432138	0.405272	0.928115	0.485398	0.131127	0.965527	0.189705	0.139922	0.21172
NewGene_3084	mediumpurple	0.659327	0.319318	2.26828	0.066956	0.156125	0.159339	0.092166	0	0	0	0.045337	0	0.057624	0	0	0.262193	0.920247	0.358548	0.292194	0.054795	0.190436	0	0.22324	0.071072	0.156348	0.134027	0.124056	0.036762	0.080761	0
NewGene_2028	mediumpurple	0.309122	0.401392	0.170913	0	0.113707	0.13288	0.076578	0	0.125012	0	0	0	0.05228	0	0.131391	0.22781	0.290562	0.326138	0.024882	0.357323	0.231976	0	0.295941	0.043387	0	0.074203	0	0.169629	0.064561	0
gene-LOC106298683	mediumpurple	0.276454	0.296266	0.381009	0.093185	0	0.118694	0.070126	0.068339	0	0.037986	0.034144	0.046808	0.032192	0.088513	0.083204	0.333441	0.605543	0.26317	0.181911	0.150019	0.154036	0.082282	0.06987	0.030672	0.05575	0	0.103163	0.182704	0	0.100972
gene-LOC106331459	mediumpurple	1.28906	1.2903	2.10458	0.38873	0.985836	0.594847	0.205551	0.971976	0.802241	0.168503	0.071706	0.2181	0.143913	0.248722	0.106285	0.768592	2.24806	1.34379	0.332917	0.068294	0.239169	0.333739	0.407182	1.43484	0.818379	0.150137	0.438149	0.48077	0.270138	0.213666
gene-LOC106331454	mediumpurple	7.86351	3.9827	4.2003	3.28548	3.01985	2.59008	1.54369	1.93515	1.68137	1.19337	1.44659	1.09684	2.57682	1.97797	2.00402	4.43726	4.2268	3.75634	2.70167	2.18118	1.66149	1.18645	1.11795	1.1188	0.946625	0.378751	0.740986	1.43498	1.42982	1.05767
gene-LOC106293625	mediumpurple	2.44002	0.422175	0.853588	0.242871	0.237116	0.262832	0.213878	0.132139	0.090166	0.221571	0.113786	0.091659	0.154943	0.052318	0	0.296122	0.107984	0.212649	0.199396	0.114878	0.184903	0.027019	0.203049	0.111914	0.128008	0.037805	0.131391	0.037437	0.141442	0.089322
[truncated: 3,236 more rows]

## Sheet: Table S3
Supplemental Table S3. Selected Gene Ontology categories enriched among genes in the mediumpurple module
[truncated: 16 more rows]

## Sheet: Table S4
Supplemental Table S4. Differentially expressed genes between 0 to 7 d in control and CLE14-treated broccoli
[truncated: 7,002 more rows]

[truncated: 2 more sheets: Table S5, Table S6]
